# Supplementary material for: Five new species of Impatiens (Balsaminaceae) from southern Western Ghats, Kerala
Source: PhytoKeys. 2026 Jun 23;276:275–95. doi: 10.3897/phytokeys.276.200226 (PMC13320302; doi:10.3897/phytokeys.276.200226)
Supplement: XML Treatment for Impatiens flavispicata [file phytokeys.276.200226-treatment1.xml]

<!DOCTYPE tp:taxon-treatment
  PUBLIC "-//TaxonX//DTD Taxonomic Treatment Publishing DTD v0 20100105//EN" "tax-treatment-NSO.dtd">
<tp:taxon-treatment xmlns:tp="http://www.plazi.org/taxpub"><tp:treatment-meta><kwd-group><label>Taxon classification</label><kwd>
              <named-content content-type="kingdom">Plantae</named-content>
            </kwd><kwd>
              <named-content content-type="order">Ericales</named-content>
            </kwd><kwd>
              <named-content content-type="family">Balsaminaceae</named-content>
            </kwd></kwd-group><mixed-citation publication-type="journal"><person-group><name><surname>Arya</surname><given-names>Sindhu</given-names></name><name><surname>Salvy</surname><given-names>Thomas</given-names></name><name><surname>Manuel</surname><given-names>Thomas</given-names></name><name><surname>Rogimon</surname><given-names>Thomas Plammoottil</given-names></name></person-group><article-title>Five new species of <italic><tp:taxon-name><tp:taxon-name-part taxon-name-part-type="genus" reg="Impatiens">Impatiens</tp:taxon-name-part></tp:taxon-name></italic> (<tp:taxon-name><tp:taxon-name-part taxon-name-part-type="family" reg="Balsaminaceae">Balsaminaceae</tp:taxon-name-part></tp:taxon-name>) from southern Western Ghats, Kerala</article-title><source>PhytoKeys</source><day>23</day><month>06</month><year>2026</year><volume>276</volume><fpage>275</fpage><lpage>295</lpage><pub-id pub-id-type="doi">10.3897/phytokeys.276.200226</pub-id></mixed-citation></tp:treatment-meta><tp:nomenclature><tp:taxon-name><object-id xmlns:xlink="http://www.w3.org/1999/xlink" content-type="arpha" xlink:type="simple">7E36F7B0-ECF6-56D8-9C1A-96D4E11729D0</object-id>
                		<tp:taxon-name-part taxon-name-part-type="genus" reg="Impatiens">Impatiens</tp:taxon-name-part> <tp:taxon-name-part taxon-name-part-type="species" reg="flavispicata">flavispicata</tp:taxon-name-part>
                	
                		<object-id xmlns:xlink="http://www.w3.org/1999/xlink" content-type="ipni" xlink:type="simple">urn:lsid:ipni.org:names:77382024-1</object-id>
                	</tp:taxon-name><tp:taxon-authority>Sindhu Arya, Salvy, Manuel &amp; Rogimon</tp:taxon-authority><tp:taxon-status xmlns:xlink="http://www.w3.org/1999/xlink" xlink:type="simple">sp. nov.</tp:taxon-status><xref ref-type="fig" rid="F1">Fig. 1</xref></tp:nomenclature><tp:treatment-sec sec-type="Type"><title>Type.</title><p>India. Kerala, Ernakulam district, Mamalakkandam, along the streams of highland, <named-content xmlns:xlink="http://www.w3.org/1999/xlink" content-type="dwc:verbatimCoordinates" xlink:type="simple">10.0090, 76.8076</named-content>, 920 m a.s.l, 20 August 2023, <italic>Sindhu Arya, Salvy, Manuel &amp; Rogimon., 3010</italic> (holotype <named-content xmlns:xlink="http://www.w3.org/1999/xlink" content-type="dwc:institutional_code" xlink:title="Christian Missionary Society College" xlink:href="https://scientific-collections.gbif.org/institution/fa6d04ee-7a04-408b-bcca-3484ce8861af" xlink:type="simple">CMS</named-content>!, isotype <named-content xmlns:xlink="http://www.w3.org/1999/xlink" content-type="dwc:institutional_code" xlink:title="St.Berchmans College, Kerala, India" xlink:href="https://scientific-collections.gbif.org/institution/771b98eb-922e-44d7-b886-77e2cab76133" xlink:type="simple">RHK</named-content>!).</p><fig id="F1" position="float" orientation="portrait"><object-id xmlns:xlink="http://www.w3.org/1999/xlink" content-type="doi" xlink:type="simple">10.3897/phytokeys.276.200226.figure1</object-id><object-id xmlns:xlink="http://www.w3.org/1999/xlink" content-type="arpha" xlink:type="simple">35B34B1A-6F9E-52AF-9026-8086B74B34CD</object-id><label>Figure 1.</label><caption><p><italic><tp:taxon-name><tp:taxon-name-part taxon-name-part-type="genus" reg="Impatiens">Impatiens</tp:taxon-name-part> <tp:taxon-name-part taxon-name-part-type="species" reg="flavispicata">flavispicata</tp:taxon-name-part></tp:taxon-name></italic>. <bold>A</bold>. Habit; <bold>B</bold>. Single plant; <bold>C</bold>. Flower, close-up; <bold>D</bold>. Lateral sepal; <bold>E</bold>. Dorsal petal; <bold>F</bold>. Lateral united petal; <bold>G</bold>. Lower sepal; <bold>H</bold>. Stamen; <bold>I</bold>. Gynoecium; <bold>J</bold>. Fruit; <bold>K</bold>. Seed.</p></caption><graphic xmlns:xlink="http://www.w3.org/1999/xlink" xlink:href="phytokeys-276-275_article-200226__-g001.jpg" id="oo_1691217.jpg" position="float" orientation="portrait" xlink:type="simple"><uri content-type="original_file" xlink:type="simple">https://binary.pensoft.net/fig/1691217</uri></graphic></fig></tp:treatment-sec><tp:treatment-sec sec-type="Diagnosis"><title>Diagnosis.</title><p><italic><tp:taxon-name><tp:taxon-name-part taxon-name-part-type="genus" reg="Impatiens">Impatiens</tp:taxon-name-part> <tp:taxon-name-part taxon-name-part-type="species" reg="flavispicata">flavispicata</tp:taxon-name-part></tp:taxon-name></italic> is similar to <italic><tp:taxon-name><tp:taxon-name-part taxon-name-part-type="genus" reg="Impatiens">Impatiens</tp:taxon-name-part> <tp:taxon-name-part taxon-name-part-type="species" reg="courtallensis">courtallensis</tp:taxon-name-part></tp:taxon-name></italic> Ramas. &amp; Pandur. with respect to the presence of minute spur, opposite and decussate, lanceolate leaf and black color of the seed but distinct with respect shape of fruit and number of seeds (ovoid, 1–2 seeded in <italic><tp:taxon-name><tp:taxon-name-part taxon-name-part-type="genus" reg="Impatiens">I.</tp:taxon-name-part> <tp:taxon-name-part taxon-name-part-type="species" reg="flavispicata">flavispicata</tp:taxon-name-part></tp:taxon-name></italic> vs. fusiform, 3–5 seeded in <italic><tp:taxon-name><tp:taxon-name-part taxon-name-part-type="genus" reg="Impatiens">I.</tp:taxon-name-part> <tp:taxon-name-part taxon-name-part-type="species" reg="courtallensis">courtallensis</tp:taxon-name-part></tp:taxon-name></italic>), size of flower (4–5 mm vs. 1 cm), shape of dorsal petal (ovate, arched vs. orbicular, recurved), shape of lateral united petals (basal lobe minute, digitate, distal lobe obdeltoid vs. basal lobe oblong, distal lobe spherical), nature of seed (glabrous vs. caruncle with minute hairs), size of pollen grains (8 × 10 µm ovoid vs. 16 × 18 µm squarish).</p><p>The species is also distinct from its other similar taxon <italic><tp:taxon-name><tp:taxon-name-part taxon-name-part-type="genus" reg="Impatiens">I.</tp:taxon-name-part> <tp:taxon-name-part taxon-name-part-type="species" reg="herbicola">herbicola</tp:taxon-name-part></tp:taxon-name></italic> Hook. f with respect to size of the flowers (4–5 mm in <italic><tp:taxon-name><tp:taxon-name-part taxon-name-part-type="genus" reg="Impatiens">I.</tp:taxon-name-part> <tp:taxon-name-part taxon-name-part-type="species" reg="flavispicata">flavispicata</tp:taxon-name-part></tp:taxon-name></italic> vs. 5–9 mm in <italic><tp:taxon-name><tp:taxon-name-part taxon-name-part-type="genus" reg="Impatiens">I.</tp:taxon-name-part> <tp:taxon-name-part taxon-name-part-type="species" reg="herbicola">herbicola</tp:taxon-name-part></tp:taxon-name></italic>) shape of the fruit (ovoid, 1–2 seed vs. gibbously ovoid, with many seeded), shape of lateral united petals (basal lobe digitate vs. oblong) shape of dorsal petal (ovate, faintly keeled vs. orbicular, thickly keeled) size and color of the pollen (8 × 10 µm, white vs. 21 × 23 µm, yellow).</p></tp:treatment-sec><tp:treatment-sec sec-type="Description (macromorphology)"><title>Description (macromorphology).</title><p>Annual, erect herb, 18–20 cm high. <bold><italic>Stem</italic></bold> terete, branched, pubescent, extra nectarial structures with red dots; nodes prominent, slightly swollen, internode elongated, 2–2.3 cm. <bold><italic>Leaves</italic></bold> opposite and decussate, 3–3.8 × 0.8–1.0 cm long, shortly petiolate, petiole 0.4 mm, coriaceous, acuminate, entire, base truncate, slightly cordate, reflexed upwards, leaf margin distinctly serrate, leaf blade 3.2–4.1 cm, linear to lanceolate, extra petiolar glands present. <bold><italic>Inflorescence</italic></bold> 1–2 together from one axil. <bold><italic>Flowers</italic></bold> simple, pedicellate, axillary, 4–4.5 mm across, white with yellow spot on the throat. Pedicel 3–5 cm long. <bold><italic>Lateral sepals</italic></bold> two, linear-falcate, 0.5–1 mm long, not nerved, sparsely pubescent white, with yellow tip. <bold><italic>Lower sepal</italic></bold> cymbiform, tip of the lower sepal pointed, not recurved, 1.5–1.3 × 0.4–0.6 mm, horizontal, spur 0.3–0.5 mm, yellow. <bold><italic>Petals</italic></bold> dorsal ovate, arched 1.5–1.8 × 0.5–0.8 mm, beaked, dorsally keeled, keel faint, apiculate. <bold><italic>Lateral united petals</italic></bold> stipitate, not clawed, two lobed, basal lobe 1.1–1.5 mm minute digitate, margin smooth, distal lobe small, obdeltoid, dorsal auricle not prominent, end sharp. <bold><italic>Anther</italic></bold> white greenish 1–1.2 mm, pollen creamy white. <bold><italic>Ovary</italic></bold> ovoid, 0.5 mm long. <bold><italic>Fruit</italic></bold> capsule small, ovoid, turgid, 2.8–3.5 × 2–3 mm, acute, red shaded 1–2 seeded. <bold><italic>Seed</italic></bold> ovoid, smooth, glabrous, compressed, 1–2 × 0.5–1 mm, black.</p></tp:treatment-sec><tp:treatment-sec sec-type="Description (micromorphology)"><title>Description (micromorphology).</title><p><bold><italic>Pollen</italic></bold> three colpate, ovoid, 8–10 µm × 10–11 µm. Surface pattern roughly reticulate forming a non-angular apocolpia which is prominent. Small hair-like structures are seen associated with the apocolpia. Mesocolpia is faintly distinguished. Muri measures ca. 2–2.5 µm, baculate, lumina ca. 1.8 µm, intra and inter-luminar bacules are present, 2–8 in each, often free or even fused (Fig. <xref ref-type="fig" rid="F7">7</xref>).</p></tp:treatment-sec><tp:treatment-sec sec-type="Phenology"><title>Phenology.</title><p>August to November.</p></tp:treatment-sec><tp:treatment-sec sec-type="Etymology"><title>Etymology.</title><p>The specific epithet flavispicata corresponds to the yellow-colored spur, which is diagnostic in this species.</p></tp:treatment-sec><tp:treatment-sec sec-type="Habitat and distribution"><title>Habitat and distribution.</title><p><italic><tp:taxon-name><tp:taxon-name-part taxon-name-part-type="genus" reg="Impatiens">Impatiens</tp:taxon-name-part> <tp:taxon-name-part taxon-name-part-type="species" reg="flavispicata">flavispicata</tp:taxon-name-part></tp:taxon-name></italic> is known only from the type locality at an elevation of 600–1,200 m a.s.l. It grows in open areas along rocky, steep landscapes with a limited number of individuals. Each plant spreads over an area of nearly 5–10 m<sup>2</sup>. The population shows luxuriant growth during the flowering season and is associated with <italic><tp:taxon-name><tp:taxon-name-part taxon-name-part-type="genus" reg="Utricularia">Utricularia</tp:taxon-name-part> <tp:taxon-name-part taxon-name-part-type="species" reg="caerulea">caerulea</tp:taxon-name-part></tp:taxon-name></italic> L., <italic><tp:taxon-name><tp:taxon-name-part taxon-name-part-type="genus" reg="Drosera">Drosera</tp:taxon-name-part> <tp:taxon-name-part taxon-name-part-type="species" reg="burmannii">burmannii</tp:taxon-name-part></tp:taxon-name></italic> Vahl., and <italic><tp:taxon-name><tp:taxon-name-part taxon-name-part-type="genus" reg="Phyllocephalum">Phyllocephalum</tp:taxon-name-part> <tp:taxon-name-part taxon-name-part-type="species" reg="keralense">keralense</tp:taxon-name-part></tp:taxon-name></italic> Arya, Sindhu, Suresh, Sojan, Alen &amp; V.S.A. Kumar.</p></tp:treatment-sec><tp:treatment-sec sec-type="Conservation status"><title>Conservation status.</title><p>The new species is known from four subpopulations in the rocky terrain of Mamalakkandam, each separated by a distance of 400–500 m. The estimated extent of occurrence (<abbrev xmlns:xlink="http://www.w3.org/1999/xlink" xlink:title="extent of occurrence" xlink:type="simple">EOO</abbrev>) is 5 km<sup>2</sup>, and the area of occupancy is less than 1 km<sup>2</sup>. The number of mature individuals in the area is expected to be 120–130. The locality is a major tourist spot; therefore, the possibility of population decline is high due to anthropogenic activity. Nevertheless, further study of the population is preferred before assigning any conservation status. Therefore, it is recommended that the species be categorized as Data Deficient (<abbrev xmlns:xlink="http://www.w3.org/1999/xlink" xlink:title="Data Deficient" xlink:type="simple">DD</abbrev>) based on <xref ref-type="bibr" rid="B12">IUCN (2024)</xref>.</p></tp:treatment-sec><tp:treatment-sec sec-type="Other notes"><title>Other notes.</title><p><italic><tp:taxon-name><tp:taxon-name-part taxon-name-part-type="genus" reg="Impatiens">Impatiens</tp:taxon-name-part> <tp:taxon-name-part taxon-name-part-type="species" reg="flavispicata">flavispicata</tp:taxon-name-part></tp:taxon-name></italic> belongs to sect. <italic><tp:taxon-name><tp:taxon-name-part taxon-name-part-type="genus" reg="Impatiens"/><tp:taxon-name-part taxon-name-part-type="section" reg="Uniflorae">Uniflorae</tp:taxon-name-part></tp:taxon-name></italic>, characterized by capsules that are short-fusiform, conspicuously turgid at the middle, ca. 1 cm long, an inflorescence that is a raceme with 1(–2) flowers, and ellipsoid seeds. Furthermore, the color of the flower, blotches on the throat, pollen surface, and shape of the spur are distinct characters that delineate <italic><tp:taxon-name><tp:taxon-name-part taxon-name-part-type="genus" reg="Impatiens">I.</tp:taxon-name-part> <tp:taxon-name-part taxon-name-part-type="species" reg="flavispicata">flavispicata</tp:taxon-name-part></tp:taxon-name></italic> from other reported species.</p></tp:treatment-sec><tp:treatment-sec sec-type="Specimen examined (paratype)"><title>Specimen examined (paratype).</title><p><italic><tp:taxon-name><tp:taxon-name-part taxon-name-part-type="genus" reg="Impatiens">Impatiens</tp:taxon-name-part> <tp:taxon-name-part taxon-name-part-type="species" reg="flavispicata">flavispicata</tp:taxon-name-part></tp:taxon-name></italic> India. Ernakulam district, Elamblassery, <named-content xmlns:xlink="http://www.w3.org/1999/xlink" content-type="dwc:verbatimCoordinates" xlink:type="simple">10.0817°N, 76.8425°E</named-content>, 550 m a.s.l., 14 September 2024, Sindhu Arya, Salvy, Manuel, &amp; Rogimon; 3028 (<named-content xmlns:xlink="http://www.w3.org/1999/xlink" content-type="dwc:institutional_code" xlink:title="St.Berchmans College, Kerala, India" xlink:href="https://scientific-collections.gbif.org/institution/771b98eb-922e-44d7-b886-77e2cab76133" xlink:type="simple">RHK</named-content>!).</p></tp:treatment-sec><tp:treatment-sec><!--Section generated to contain objects referenced in tp:taxon-treatment.--><fig id="F7" position="float" orientation="portrait"><object-id xmlns:xlink="http://www.w3.org/1999/xlink" content-type="doi" xlink:type="simple">10.3897/phytokeys.276.200226.figure7</object-id><object-id xmlns:xlink="http://www.w3.org/1999/xlink" content-type="arpha" xlink:type="simple">B26A8E74-C5BE-5C4F-89CA-D73F2175EEE6</object-id><label>Figure 7.</label><caption><p>Micromorphology (pollen). <bold>A</bold>. <italic><tp:taxon-name><tp:taxon-name-part taxon-name-part-type="genus" reg="Impatiens">I.</tp:taxon-name-part> <tp:taxon-name-part taxon-name-part-type="species" reg="flavispicata">flavispicata</tp:taxon-name-part></tp:taxon-name></italic>; <bold>B</bold>. Surface enlarged; <bold>C</bold>. <italic><tp:taxon-name><tp:taxon-name-part taxon-name-part-type="genus" reg="Impatiens">I.</tp:taxon-name-part> <tp:taxon-name-part taxon-name-part-type="species" reg="filcyii">filcyii</tp:taxon-name-part></tp:taxon-name></italic>; <bold>D</bold>. Surface enlarged; <bold>E</bold>. <italic><tp:taxon-name><tp:taxon-name-part taxon-name-part-type="genus" reg="Impatiens">I.</tp:taxon-name-part> <tp:taxon-name-part taxon-name-part-type="species" reg="ninanii">ninanii</tp:taxon-name-part></tp:taxon-name></italic>; <bold>F</bold>. Surface enlarged; <bold>G</bold>. <italic><tp:taxon-name><tp:taxon-name-part taxon-name-part-type="genus" reg="Impatiens">I.</tp:taxon-name-part> <tp:taxon-name-part taxon-name-part-type="species" reg="xanthopetala">xanthopetala</tp:taxon-name-part></tp:taxon-name></italic>, surface enlarged; <bold>H</bold>. <italic><tp:taxon-name><tp:taxon-name-part taxon-name-part-type="genus" reg="Impatiens">I.</tp:taxon-name-part> <tp:taxon-name-part taxon-name-part-type="species" reg="xanthopetala">xanthopetala</tp:taxon-name-part></tp:taxon-name></italic>; <bold>I</bold>. <italic><tp:taxon-name><tp:taxon-name-part taxon-name-part-type="genus" reg="Impatiens">I.</tp:taxon-name-part> <tp:taxon-name-part taxon-name-part-type="species" reg="berchmansiensis">berchmansiensis</tp:taxon-name-part></tp:taxon-name></italic>; <bold>J</bold>. Surface enlarged.</p></caption><graphic xmlns:xlink="http://www.w3.org/1999/xlink" xlink:href="phytokeys-276-275_article-200226__-g007.jpg" id="oo_1691223.jpg" position="float" orientation="portrait" xlink:type="simple"><uri content-type="original_file" xlink:type="simple">https://binary.pensoft.net/fig/1691223</uri></graphic></fig></tp:treatment-sec><ref-list><ref id="B12"><mixed-citation xmlns:xlink="http://www.w3.org/1999/xlink" xlink:type="simple">IUCN (2024) Guidelines for Using the IUCN Red List Categories and Criteria. <ext-link xlink:href="https://www.iucnredlist.org/resources/redlistguidelines" ext-link-type="uri" xlink:type="simple">https://www.iucnredlist.org/resources/redlistguidelines</ext-link> [accessed 12 May 2026]</mixed-citation></ref></ref-list></tp:taxon-treatment>
