# Supplementary material for: Five new species of Impatiens (Balsaminaceae) from southern Western Ghats, Kerala
Source: PhytoKeys. 2026 Jun 23;276:275–95. doi: 10.3897/phytokeys.276.200226 (PMC13320302; doi:10.3897/phytokeys.276.200226)
Supplement: XML Treatment for Impatiens filcyii [file phytokeys.276.200226-treatment2.xml]

<!DOCTYPE tp:taxon-treatment
  PUBLIC "-//TaxonX//DTD Taxonomic Treatment Publishing DTD v0 20100105//EN" "tax-treatment-NSO.dtd">
<tp:taxon-treatment xmlns:tp="http://www.plazi.org/taxpub"><tp:treatment-meta><kwd-group><label>Taxon classification</label><kwd>
              <named-content content-type="kingdom">Plantae</named-content>
            </kwd><kwd>
              <named-content content-type="order">Ericales</named-content>
            </kwd><kwd>
              <named-content content-type="family">Balsaminaceae</named-content>
            </kwd></kwd-group><mixed-citation publication-type="journal"><person-group><name><surname>Arya</surname><given-names>Sindhu</given-names></name><name><surname>Salvy</surname><given-names>Thomas</given-names></name><name><surname>Manuel</surname><given-names>Thomas</given-names></name><name><surname>Rogimon</surname><given-names>Thomas Plammoottil</given-names></name></person-group><article-title>Five new species of <italic><tp:taxon-name><tp:taxon-name-part taxon-name-part-type="genus" reg="Impatiens">Impatiens</tp:taxon-name-part></tp:taxon-name></italic> (<tp:taxon-name><tp:taxon-name-part taxon-name-part-type="family" reg="Balsaminaceae">Balsaminaceae</tp:taxon-name-part></tp:taxon-name>) from southern Western Ghats, Kerala</article-title><source>PhytoKeys</source><day>23</day><month>06</month><year>2026</year><volume>276</volume><fpage>275</fpage><lpage>295</lpage><pub-id pub-id-type="doi">10.3897/phytokeys.276.200226</pub-id></mixed-citation></tp:treatment-meta><tp:nomenclature><tp:taxon-name><object-id xmlns:xlink="http://www.w3.org/1999/xlink" content-type="arpha" xlink:type="simple">CD028736-DDB8-56D5-9226-4DFE5F5CA3F8</object-id>
                		<tp:taxon-name-part taxon-name-part-type="genus" reg="Impatiens">Impatiens</tp:taxon-name-part> <tp:taxon-name-part taxon-name-part-type="species" reg="filcyii">filcyii</tp:taxon-name-part>
                	
                		<object-id xmlns:xlink="http://www.w3.org/1999/xlink" content-type="ipni" xlink:type="simple">urn:lsid:ipni.org:names:77382025-1</object-id>
                	</tp:taxon-name><tp:taxon-authority>Sindhu Arya, Manuel, Salvy &amp; Rogimon</tp:taxon-authority><tp:taxon-status xmlns:xlink="http://www.w3.org/1999/xlink" xlink:type="simple">sp. nov.</tp:taxon-status><xref ref-type="fig" rid="F2">Fig. 2</xref></tp:nomenclature><tp:treatment-sec sec-type="Type"><title>Type.</title><p>India. Kerala, Ernakulam district, Mamalakkandam, along the highland streams, <named-content xmlns:xlink="http://www.w3.org/1999/xlink" content-type="dwc:verbatimCoordinates" xlink:type="simple">10.0968, 76.8154</named-content>, 810 m a.s.l., 22 October 2023, <italic>Sindhu Arya, Rogimon, Salvy &amp; Manuel, 3045</italic> (holotype <named-content xmlns:xlink="http://www.w3.org/1999/xlink" content-type="dwc:institutional_code" xlink:title="Christian Missionary Society College" xlink:href="https://scientific-collections.gbif.org/institution/fa6d04ee-7a04-408b-bcca-3484ce8861af" xlink:type="simple">CMS</named-content>!, isotype <named-content xmlns:xlink="http://www.w3.org/1999/xlink" content-type="dwc:institutional_code" xlink:title="St.Berchmans College, Kerala, India" xlink:href="https://scientific-collections.gbif.org/institution/771b98eb-922e-44d7-b886-77e2cab76133" xlink:type="simple">RHK</named-content>!).</p><fig id="F2" position="float" orientation="portrait"><object-id xmlns:xlink="http://www.w3.org/1999/xlink" content-type="doi" xlink:type="simple">10.3897/phytokeys.276.200226.figure2</object-id><object-id xmlns:xlink="http://www.w3.org/1999/xlink" content-type="arpha" xlink:type="simple">047347B9-3F0A-589D-9968-370623E938E5</object-id><label>Figure 2.</label><caption><p><italic><tp:taxon-name><tp:taxon-name-part taxon-name-part-type="genus" reg="Impatiens">Impatiens</tp:taxon-name-part> <tp:taxon-name-part taxon-name-part-type="species" reg="filcyii">filcyii</tp:taxon-name-part></tp:taxon-name></italic>. <bold>A</bold>. Habit; <bold>B</bold>. Single plant; <bold>C</bold>. Flower, side view; <bold>D</bold>. Flower showing spur; <bold>E</bold>. Single plant; <bold>F</bold>. Lateral sepal; <bold>G</bold>. Dorsal petal; <bold>H</bold>. Lateral united petal; <bold>I</bold>. Flower; <bold>J</bold>. Gynoecium; <bold>K</bold>. Lower sepal.</p></caption><graphic xmlns:xlink="http://www.w3.org/1999/xlink" xlink:href="phytokeys-276-275_article-200226__-g002.jpg" id="oo_1691218.jpg" position="float" orientation="portrait" xlink:type="simple"><uri content-type="original_file" xlink:type="simple">https://binary.pensoft.net/fig/1691218</uri></graphic></fig></tp:treatment-sec><tp:treatment-sec sec-type="Diagnosis"><title>Diagnosis.</title><p><italic><tp:taxon-name><tp:taxon-name-part taxon-name-part-type="genus" reg="Impatiens">Impatiens</tp:taxon-name-part> <tp:taxon-name-part taxon-name-part-type="species" reg="filcyii">filcyii</tp:taxon-name-part></tp:taxon-name></italic> is similar to <italic><tp:taxon-name><tp:taxon-name-part taxon-name-part-type="genus" reg="Impatiens">Impatiens</tp:taxon-name-part> <tp:taxon-name-part taxon-name-part-type="species" reg="periyarensis">periyarensis</tp:taxon-name-part></tp:taxon-name></italic> B.Mani, Sinj.Thomas &amp; Britto with respect to its upright habit, quadrangular stem, opposite decussate leaves and pink colored flowers but differs with respect to extrafloral nectaries (spathulate, toothed in <italic><tp:taxon-name><tp:taxon-name-part taxon-name-part-type="genus" reg="Impatiens">I.</tp:taxon-name-part> <tp:taxon-name-part taxon-name-part-type="species" reg="periyarensis">periyarensis</tp:taxon-name-part> <tp:taxon-name-part taxon-name-part-type="subspecies" reg="vs">vs</tp:taxon-name-part></tp:taxon-name></italic>. absent in <italic><tp:taxon-name><tp:taxon-name-part taxon-name-part-type="genus" reg="Impatiens">I.</tp:taxon-name-part> <tp:taxon-name-part taxon-name-part-type="species" reg="filcyii">filcyii</tp:taxon-name-part></tp:taxon-name></italic>), inflorescence (4–5 flowers vs. 3–6 flowers), flowers 7–9 mm vs. 3–4 mm, shape of lateral sepal (falcate glabrous vs. linear-oblanceolate, pubescent), shape of dorsal petal (dorsally keeled, mucronate vs. not keeled entire), basal lobe (falcate vs. filiform), shape of distal lobe (obovate vs. broadly rectangular), dorsal auricle (prominent vs. absent), shape of lower sepal (funnel shaped vs. cucullate) and shape of capsule (fusiform vs. ovoid).</p><p>The species also shows similarity to <italic><tp:taxon-name><tp:taxon-name-part taxon-name-part-type="genus" reg="Impatiens">I.</tp:taxon-name-part> <tp:taxon-name-part taxon-name-part-type="species" reg="aliciae">aliciae</tp:taxon-name-part></tp:taxon-name></italic> Fisch. but differs with respect to the shape of lateral sepal (linear-oblong in <italic><tp:taxon-name><tp:taxon-name-part taxon-name-part-type="genus" reg="Impatiens">I.</tp:taxon-name-part> <tp:taxon-name-part taxon-name-part-type="species" reg="aliciae">aliciae</tp:taxon-name-part></tp:taxon-name></italic> vs. linear-oblanceolate in <italic><tp:taxon-name><tp:taxon-name-part taxon-name-part-type="genus" reg="Impatiens">I.</tp:taxon-name-part> <tp:taxon-name-part taxon-name-part-type="species" reg="filcyii">filcyii</tp:taxon-name-part></tp:taxon-name></italic>), basal lobe (falcate with red stripes vs. filiform without red stripes), distal lobe (obovate with a splash of purple-crimson streaks vs. broadly rectangular with absence of purple-crimson streaks), dorsal auricle (present vs. absent), shape of lower sepal (cymbiform vs. cucullate), and size of spur (3 mm, tubular-saccate vs. less than 1 mm, minute).</p></tp:treatment-sec><tp:treatment-sec sec-type="Description (macromorphology)"><title>Description (macromorphology).</title><p>Annual, erect herb, 18–22 cm high. <bold><italic>Stem</italic></bold> simple to moderately branched, glabrous to sparsely pubescent, often slightly pubescent terete, with few scattered, brown, sessile or stipitate glands, particularly in the lower part of the stem, extrafloral nectaries absent. <bold><italic>Leaves</italic></bold> opposite, petiolate to subsessile; petiole up to 1.2 mm long; lamina ovate to oblanceolate or elliptic-lanceolate, 3.8–6.5 × 0.6–1.5 cm, base rounded with auricled lobes, apex acuminate, margins crenate, dentate to serrate or serrulate (usually in upper leaves) with cuspidate teeth; surfaces glabrous. Upper leaves alternate, sessile, oblong-lanceolate, smaller than lower leaves, apex acuminate, surfaces glabrous or sometimes with few glands, particularly on lower surface. <bold><italic>Inflorescence</italic></bold> peduncled, 3–6 flowered racemes arising from the axis of alternate leaves in the upper part of the stem purple, peduncle up to 4–4.2 cm long, glabrous, with small, brown spots, bracteoles absent, pedicels slender, 2–2.5 × 0.7–1.2 cm, glabrous, with or without sparse, brown spots. <bold><italic>Flowers</italic></bold> pink-purple; with yellow-purple blotch at throat 3–4 mm. <bold><italic>Lateral sepals</italic></bold> two, opposite, one on either side, falcate-oblanceolate, 0.6–1.2 × 0.7–0.9 mm, base convex, equally parted, glabrous, margins entire, apex acute, yellow tip, surface with faint green dots. <bold><italic>Dorsal petal</italic></bold> orbicular to oblong, 1.8–2.5 × 1.5–2 mm, apex slightly cordate, margins wavy, concave in the middle, winged on either side, not keeled from base to apex, 0.4–0.8 cm long. <bold><italic>Lateral petals</italic></bold> two lobed, basal lobe unequal, filiform, obtuse apex 3–4 × 3.2–4.2 mm, margins entire or wavy, distal lobe broadly rectangular with obtuse apex 6.2–7.3 mm, dorsal auricle absent. <bold><italic>Lower sepal</italic></bold> cucullate, white with a minute spur, 0.8 mm. <bold><italic>Stamens</italic></bold> 1–1.5 mm; filaments 0.3–0.5 mm long, anthers 0.8–2 mm long, partly fused. <bold><italic>Gynoecium</italic></bold> elliptical 8 mm. <bold><italic>Ovary</italic></bold> oblong-elliptic, 2–3 mm long, glabrous; style 0.1–0.4 mm long. <bold><italic>Capsules</italic></bold> ovoid, 1.8–2.3 cm long, glabrous, green with pink base and apex, 6–8 seeded. <bold><italic>Seeds</italic></bold> brownish-black, oblong or sub ovoid, 1.8–2.3 × 1.2–2.1 mm.</p></tp:treatment-sec><tp:treatment-sec sec-type="Description (micromorphology)"><title>Description (micromorphology).</title><p><bold><italic>Pollen</italic></bold> two colpate, rod-shaped, 27.3–28.1 × 10.7–10.9 µm. Surface pattern highly reticulate forming an angular apocolpia which is prominent. Mesocolpia is faintly distinguished. Muri measures ca. 1–1.5 µm, baculate, lumina ca. 3.8 µm. intra and inter-luminar bacules are present, 12–13 in each, often free (Fig. <xref ref-type="fig" rid="F7">7</xref>).</p></tp:treatment-sec><tp:treatment-sec sec-type="Phenology"><title>Phenology.</title><p>August to November.</p></tp:treatment-sec><tp:treatment-sec sec-type="Etymology"><title>Etymology.</title><p>The specific epithet is named in honor of Prof. Filcy T. Baby, the former Head of the Department of Botany, <named-content xmlns:xlink="http://www.w3.org/1999/xlink" content-type="dwc:institutional_code" xlink:title="Christian Missionary Society College" xlink:href="https://scientific-collections.gbif.org/institution/fa6d04ee-7a04-408b-bcca-3484ce8861af" xlink:type="simple">CMS</named-content> College Kottayam (Autonomous), Kerala, who was an admirable and outstanding teacher in the field of classical taxonomy. The epithet also expresses the corresponding author’s (TPR) gratitude and deep appreciation toward him as a mentor who fostered academic and scientific temper among students.</p></tp:treatment-sec><tp:treatment-sec sec-type="Habitat and distribution"><title>Habitat and distribution.</title><p><italic><tp:taxon-name><tp:taxon-name-part taxon-name-part-type="genus" reg="Impatiens">Impatiens</tp:taxon-name-part> <tp:taxon-name-part taxon-name-part-type="species" reg="filcyii">filcyii</tp:taxon-name-part></tp:taxon-name></italic> is known only from the type locality, where it grows along temporary streams formed during the rainy season and along water-filled rock crevices. It is seen associated with <italic><tp:taxon-name><tp:taxon-name-part taxon-name-part-type="genus" reg="Cynoglossum">Cynoglossum</tp:taxon-name-part> <tp:taxon-name-part taxon-name-part-type="species" reg="zeylanicum">zeylanicum</tp:taxon-name-part></tp:taxon-name></italic> (Sw. ex Lehm.) Thunb. ex Brand, <italic><tp:taxon-name><tp:taxon-name-part taxon-name-part-type="genus" reg="Isachne">Isachne</tp:taxon-name-part> <tp:taxon-name-part taxon-name-part-type="species" reg="kunthiana">kunthiana</tp:taxon-name-part></tp:taxon-name></italic> (Wight &amp; Arn. ex Steud.) Miq. and <italic><tp:taxon-name><tp:taxon-name-part taxon-name-part-type="genus" reg="Drosera">Drosera</tp:taxon-name-part> <tp:taxon-name-part taxon-name-part-type="species" reg="indica">indica</tp:taxon-name-part></tp:taxon-name></italic> L.</p></tp:treatment-sec><tp:treatment-sec sec-type="Conservation status"><title>Conservation status.</title><p>The new species is known from two subpopulations in the rocky terrain of Mamalakkandam, each separated by a distance of 250–500 m. The estimated extent of occurrence (<abbrev xmlns:xlink="http://www.w3.org/1999/xlink" xlink:title="extent of occurrence" xlink:type="simple">EOO</abbrev>) is 2 km<sup>2</sup>, and the area of occupancy is less than 800 m<sup>2</sup>. The number of mature individuals in the area is expected to be 80–120. Since the population is narrow and prone to decline due to anthropogenic activity, further study of the population is preferred before assigning any conservation status. Therefore, it is recommended that the species be categorized as Data Deficient (<abbrev xmlns:xlink="http://www.w3.org/1999/xlink" xlink:title="Data Deficient" xlink:type="simple">DD</abbrev>) based on <xref ref-type="bibr" rid="B12">IUCN (2024)</xref>.</p></tp:treatment-sec><tp:treatment-sec sec-type="Other notes"><title>Other notes.</title><p><italic><tp:taxon-name><tp:taxon-name-part taxon-name-part-type="genus" reg="Impatiens">Impatiens</tp:taxon-name-part> <tp:taxon-name-part taxon-name-part-type="species" reg="filcyii">filcyii</tp:taxon-name-part></tp:taxon-name></italic> grows in open, muddy grasslands in the interior of Mamalakkandam. The habitat is similar to that of other <italic><tp:taxon-name><tp:taxon-name-part taxon-name-part-type="genus" reg="Impatiens">Impatiens</tp:taxon-name-part></tp:taxon-name></italic> spp. found in this area. <xref ref-type="bibr" rid="B32">Yu et al. (2015)</xref> gave a worldwide classification of <italic><tp:taxon-name><tp:taxon-name-part taxon-name-part-type="genus" reg="Impatiens">Impatiens</tp:taxon-name-part></tp:taxon-name></italic> into two subgenera, subgen. <italic><tp:taxon-name><tp:taxon-name-part taxon-name-part-type="genus" reg="Impatiens"/><tp:taxon-name-part taxon-name-part-type="subgenus" reg="Clavicarpa">Clavicarpa</tp:taxon-name-part></tp:taxon-name></italic> Warb. and subgen. <italic><tp:taxon-name><tp:taxon-name-part taxon-name-part-type="genus" reg="Impatiens">Impatiens</tp:taxon-name-part></tp:taxon-name></italic>. <italic><tp:taxon-name><tp:taxon-name-part taxon-name-part-type="genus" reg="Impatiens">Impatiens</tp:taxon-name-part> <tp:taxon-name-part taxon-name-part-type="species" reg="filcyii">filcyii</tp:taxon-name-part></tp:taxon-name></italic> belongs to sect. <italic><tp:taxon-name><tp:taxon-name-part taxon-name-part-type="genus" reg="Impatiens"/><tp:taxon-name-part taxon-name-part-type="section" reg="Uniflorae">Uniflorae</tp:taxon-name-part></tp:taxon-name></italic> under subgen. <italic><tp:taxon-name><tp:taxon-name-part taxon-name-part-type="genus" reg="Impatiens">Impatiens</tp:taxon-name-part></tp:taxon-name></italic>, characterized by capsules that are short-fusiform, conspicuously turgid in the middle region, ca. 1 cm long, an inflorescence that is a raceme with 1(–2) flowers, and ellipsoid seeds (Table <xref ref-type="table" rid="T2">2</xref>). According to the classification by <xref ref-type="bibr" rid="B3">Bhaskar and Sringeswara (2017)</xref>, <italic><tp:taxon-name><tp:taxon-name-part taxon-name-part-type="genus" reg="Impatiens">I.</tp:taxon-name-part> <tp:taxon-name-part taxon-name-part-type="species" reg="filcyii">filcyii</tp:taxon-name-part></tp:taxon-name></italic> belongs to sect. <italic><tp:taxon-name><tp:taxon-name-part taxon-name-part-type="genus" reg="Impatiens"/><tp:taxon-name-part taxon-name-part-type="section" reg="Annuae">Annuae</tp:taxon-name-part></tp:taxon-name></italic>, characterized by opposite and decussate leaves and black-colored seeds.</p><table-wrap id="T1" position="float" orientation="portrait"><label>Table 1.</label><caption><p>Morphological comparison between <italic><tp:taxon-name><tp:taxon-name-part taxon-name-part-type="genus" reg="Impatiens">I.</tp:taxon-name-part> <tp:taxon-name-part taxon-name-part-type="species" reg="flavispicata">flavispicata</tp:taxon-name-part></tp:taxon-name></italic>, <italic><tp:taxon-name><tp:taxon-name-part taxon-name-part-type="genus" reg="Impatiens">I.</tp:taxon-name-part> <tp:taxon-name-part taxon-name-part-type="species" reg="courtallensis">courtallensis</tp:taxon-name-part></tp:taxon-name></italic>, <italic><tp:taxon-name><tp:taxon-name-part taxon-name-part-type="genus" reg="Impatiens">I.</tp:taxon-name-part> <tp:taxon-name-part taxon-name-part-type="species" reg="herbicola">herbicola</tp:taxon-name-part></tp:taxon-name></italic>, <italic><tp:taxon-name><tp:taxon-name-part taxon-name-part-type="genus" reg="Impatiens">I.</tp:taxon-name-part> <tp:taxon-name-part taxon-name-part-type="species" reg="achudanandanii">achudanandanii</tp:taxon-name-part></tp:taxon-name></italic>, and <italic><tp:taxon-name><tp:taxon-name-part taxon-name-part-type="genus" reg="Impatiens">I.</tp:taxon-name-part> <tp:taxon-name-part taxon-name-part-type="species" reg="berchmansiensis">berchmansiensis</tp:taxon-name-part></tp:taxon-name></italic>.</p></caption><table><tbody><tr><th rowspan="1" colspan="1">Characters</th><th rowspan="1" colspan="1">
                    <italic>
                      <tp:taxon-name><tp:taxon-name-part taxon-name-part-type="genus" reg="Impatiens">I.</tp:taxon-name-part> <tp:taxon-name-part taxon-name-part-type="species" reg="flavispicata">flavispicata</tp:taxon-name-part></tp:taxon-name>
                    </italic>
                  </th><th rowspan="1" colspan="1">
                    <italic>
                      <tp:taxon-name><tp:taxon-name-part taxon-name-part-type="genus" reg="Impatiens">I.</tp:taxon-name-part> <tp:taxon-name-part taxon-name-part-type="species" reg="courtallensis">courtallensis</tp:taxon-name-part></tp:taxon-name>
                    </italic>
                  </th><th rowspan="1" colspan="1">
                    <italic>
                      <tp:taxon-name><tp:taxon-name-part taxon-name-part-type="genus" reg="Impatiens">I.</tp:taxon-name-part> <tp:taxon-name-part taxon-name-part-type="species" reg="herbicola">herbicola</tp:taxon-name-part></tp:taxon-name>
                    </italic>
                  </th><th rowspan="1" colspan="1">
                    <italic>
                      <tp:taxon-name><tp:taxon-name-part taxon-name-part-type="genus" reg="Impatiens">I.</tp:taxon-name-part> <tp:taxon-name-part taxon-name-part-type="species" reg="achudanandanii">achudanandanii</tp:taxon-name-part></tp:taxon-name>
                    </italic>
                  </th><th rowspan="1" colspan="1">
                    <italic>
                      <tp:taxon-name><tp:taxon-name-part taxon-name-part-type="genus" reg="Impatiens">I.</tp:taxon-name-part> <tp:taxon-name-part taxon-name-part-type="species" reg="berchmansiensis">berchmansiensis</tp:taxon-name-part></tp:taxon-name>
                    </italic>
                  </th></tr><tr><td rowspan="1" colspan="1">Habit</td><td rowspan="1" colspan="1">Erect herb</td><td rowspan="1" colspan="1">Erect-prostrate herb</td><td rowspan="1" colspan="1">Erect herb</td><td rowspan="1" colspan="1">Straggling herb</td><td rowspan="1" colspan="1">Erect-suberect herbs</td></tr><tr><td rowspan="1" colspan="1">Leaf</td><td rowspan="1" colspan="1">Linear to lanceolate, glabrous</td><td rowspan="1" colspan="1">Lanceolate-subcordate at base pubescent above, glabrous below</td><td rowspan="1" colspan="1">Linear truncate base, glabrous</td><td rowspan="1" colspan="1">Linear base truncate-ordate, sparsely pubescent</td><td rowspan="1" colspan="1">Lanceolate-obovate</td></tr><tr><td rowspan="1" colspan="1">Flower</td><td rowspan="1" colspan="1">1–2 flowers, white with yellow spot on the throat</td><td rowspan="1" colspan="1">Two per inflorescence, milky white</td><td rowspan="1" colspan="1">2–3 per inflorescence, white, bluish or yellowish</td><td rowspan="1" colspan="1">2–3 per inflorescence, creamy or whitish</td><td rowspan="1" colspan="1">One flower, yellow</td></tr><tr><td rowspan="1" colspan="1">Lateral sepal</td><td rowspan="1" colspan="1">0.5–1 mm long, linear-falcate, not nerved</td><td rowspan="1" colspan="1">3–5 mm linear ensiform inwardly curved prominently nerved</td><td rowspan="1" colspan="1">4–5 mm linear acuminate, not prominently nerved</td><td rowspan="1" colspan="1">Linear lanceolate aristate faintly nerved</td><td rowspan="1" colspan="1">Falcate, glabrous</td></tr><tr><td rowspan="1" colspan="1">Lower sepal</td><td rowspan="1" colspan="1">Cymbiform, not curved</td><td rowspan="1" colspan="1">Boat-shaped tip outwardly curved</td><td rowspan="1" colspan="1">Scapiformis, lanceolate</td><td rowspan="1" colspan="1">Boat-shaped, tip pointed</td><td rowspan="1" colspan="1">Pyriform</td></tr><tr><td rowspan="1" colspan="1">Dorsal petal</td><td rowspan="1" colspan="1">Ovate, beaked, dorsally thin keeled</td><td rowspan="1" colspan="1">Orbicular recurved thickly keeled apiculate</td><td rowspan="1" colspan="1">Orbicular, thickly keeled apiculate</td><td rowspan="1" colspan="1">Ovate, beaked, dorsally keeled</td><td rowspan="1" colspan="1">Ovoid-circular</td></tr><tr><td rowspan="1" colspan="1">Lateral united petals</td><td rowspan="1" colspan="1">Basal lobe minute digitate, distal lobe small obdeltoid</td><td rowspan="1" colspan="1">Basal lobe oblong, distal lobe round or spherical</td><td rowspan="1" colspan="1">Basal lobe oblong, distal lobe spherical</td><td rowspan="1" colspan="1">Basal lobe ovate, distal lobes ovate</td><td rowspan="1" colspan="1">Basal lobe roughly conical, distal lobe hatcher shape</td></tr><tr><td rowspan="1" colspan="1">Capsule</td><td rowspan="1" colspan="1">1–2 seeded, ovoid</td><td rowspan="1" colspan="1">3–5 seeded, fusiform</td><td rowspan="1" colspan="1">Gibbously ovoid, many seeded</td><td rowspan="1" colspan="1">Ovoid turgid, 2–6 seeded</td><td rowspan="1" colspan="1">2–3 seeded, lanceolate fusiform</td></tr><tr><td rowspan="1" colspan="1">Pollen</td><td rowspan="1" colspan="1">8–10 µm, ovoid, three colpate, white</td><td rowspan="1" colspan="1">16–18 µm, squarish four colpate, milky white</td><td rowspan="1" colspan="1">21–23 µm, radical 4–5 colpate, pale yellow</td><td rowspan="1" colspan="1">10–11 µm, whitish, two colpate</td><td rowspan="1" colspan="1">19.2–19.6 µm, four colpate, white pinkish</td></tr></tbody></table></table-wrap><table-wrap id="T2" position="float" orientation="portrait"><label>Table 2.</label><caption><p>Morphological comparison between <italic><tp:taxon-name><tp:taxon-name-part taxon-name-part-type="genus" reg="Impatiens">I.</tp:taxon-name-part> <tp:taxon-name-part taxon-name-part-type="species" reg="filcyii">filcyii</tp:taxon-name-part></tp:taxon-name></italic>, <italic><tp:taxon-name><tp:taxon-name-part taxon-name-part-type="genus" reg="Impatiens">I.</tp:taxon-name-part> <tp:taxon-name-part taxon-name-part-type="species" reg="ninanii">ninanii</tp:taxon-name-part></tp:taxon-name></italic>, <italic><tp:taxon-name><tp:taxon-name-part taxon-name-part-type="genus" reg="Impatiens">I.</tp:taxon-name-part> <tp:taxon-name-part taxon-name-part-type="species" reg="periyarensis">periyarensis</tp:taxon-name-part></tp:taxon-name></italic>, <italic><tp:taxon-name><tp:taxon-name-part taxon-name-part-type="genus" reg="Impatiens">I.</tp:taxon-name-part> <tp:taxon-name-part taxon-name-part-type="species" reg="aliciae">aliciae</tp:taxon-name-part></tp:taxon-name></italic>, <italic><tp:taxon-name><tp:taxon-name-part taxon-name-part-type="genus" reg="Impatiens">I.</tp:taxon-name-part> <tp:taxon-name-part taxon-name-part-type="species" reg="cheruthoniensis">cheruthoniensis</tp:taxon-name-part></tp:taxon-name></italic>, and <italic><tp:taxon-name><tp:taxon-name-part taxon-name-part-type="genus" reg="Impatiens">I.</tp:taxon-name-part> <tp:taxon-name-part taxon-name-part-type="species" reg="josephia">josephia</tp:taxon-name-part></tp:taxon-name></italic>.<italic/></p></caption><table><tbody><tr><th rowspan="1" colspan="1">Characters</th><th rowspan="1" colspan="1">
                    <italic>
                      <tp:taxon-name><tp:taxon-name-part taxon-name-part-type="genus" reg="Impatiens">I.</tp:taxon-name-part> <tp:taxon-name-part taxon-name-part-type="species" reg="filcyii">filcyii</tp:taxon-name-part></tp:taxon-name>
                    </italic>
                  </th><th rowspan="1" colspan="1">
                    <italic>
                      <tp:taxon-name><tp:taxon-name-part taxon-name-part-type="genus" reg="Impatiens">I.</tp:taxon-name-part> <tp:taxon-name-part taxon-name-part-type="species" reg="ninanii">ninanii</tp:taxon-name-part></tp:taxon-name>
                    </italic>
                  </th><th rowspan="1" colspan="1">
                    <italic>
                      <tp:taxon-name><tp:taxon-name-part taxon-name-part-type="genus" reg="Impatiens">I.</tp:taxon-name-part> <tp:taxon-name-part taxon-name-part-type="species" reg="periyarensis">periyarensis</tp:taxon-name-part></tp:taxon-name>
                    </italic>
                  </th><th rowspan="1" colspan="1">
                    <italic>
                      <tp:taxon-name><tp:taxon-name-part taxon-name-part-type="genus" reg="Impatiens">I.</tp:taxon-name-part> <tp:taxon-name-part taxon-name-part-type="species" reg="aliciae">aliciae</tp:taxon-name-part></tp:taxon-name>
                    </italic>
                  </th><th rowspan="1" colspan="1">
                    <italic>
                      <tp:taxon-name><tp:taxon-name-part taxon-name-part-type="genus" reg="Impatiens">I.</tp:taxon-name-part> <tp:taxon-name-part taxon-name-part-type="species" reg="cheruthoniensis">cheruthoniensis</tp:taxon-name-part></tp:taxon-name>
                    </italic>
                  </th><th rowspan="1" colspan="1">
                    <italic>
                      <tp:taxon-name><tp:taxon-name-part taxon-name-part-type="genus" reg="Impatiens">I.</tp:taxon-name-part> <tp:taxon-name-part taxon-name-part-type="species" reg="josephia">josephia</tp:taxon-name-part></tp:taxon-name>
                    </italic>
                  </th></tr><tr><td rowspan="1" colspan="1">Habit</td><td rowspan="1" colspan="1">Erect herb</td><td rowspan="1" colspan="1">Erect herb</td><td rowspan="1" colspan="1">Upright herb</td><td rowspan="1" colspan="1">Procumbent herbs</td><td rowspan="1" colspan="1">Erect herb</td><td rowspan="1" colspan="1">Erect herb</td></tr><tr><td rowspan="1" colspan="1">Leaf</td><td rowspan="1" colspan="1">Ovate-oblanceolate</td><td rowspan="1" colspan="1">Linear-lanceolate to ovate elliptical</td><td rowspan="1" colspan="1">Lanceolate</td><td rowspan="1" colspan="1">Narrowly elliptic oblong</td><td rowspan="1" colspan="1">Linear lanceolate</td><td rowspan="1" colspan="1">Linear</td></tr><tr><td rowspan="1" colspan="1">Flower</td><td rowspan="1" colspan="1">3–6 flowers, purple</td><td rowspan="1" colspan="1">4–5 flowers, purple</td><td rowspan="1" colspan="1">4–5 flowered white-pink</td><td rowspan="1" colspan="1">1–2 flowers deep pink or white</td><td rowspan="1" colspan="1">One flowered</td><td rowspan="1" colspan="1">3–5 flower pink</td></tr><tr><td rowspan="1" colspan="1">Lateral sepal</td><td rowspan="1" colspan="1">Falcate-oblanceolate, glabrous</td><td rowspan="1" colspan="1">Oblanceolate-oblong, sparsely pubescent</td><td rowspan="1" colspan="1">Falcate, glabrous</td><td rowspan="1" colspan="1">Lineate acute glabrous</td><td rowspan="1" colspan="1">Linear-lanceolate to aristate</td><td rowspan="1" colspan="1">Falcate mucronate puberulent</td></tr><tr><td rowspan="1" colspan="1">Lower sepal</td><td rowspan="1" colspan="1">Cucullate, no blotch</td><td rowspan="1" colspan="1">Navicular</td><td rowspan="1" colspan="1">Funnel-shaped apex forms a flap no blotch</td><td rowspan="1" colspan="1">Cymbiform sub acute blotch absent</td><td rowspan="1" colspan="1">Tubular</td><td rowspan="1" colspan="1">Boat-shaped apex cuspidate with orange blotch in the center</td></tr><tr><td rowspan="1" colspan="1">Dorsal petal</td><td rowspan="1" colspan="1">Orbicular-oblong</td><td rowspan="1" colspan="1">Orbicular to obovoid</td><td rowspan="1" colspan="1">Widely ovate</td><td rowspan="1" colspan="1">Orbicular</td><td rowspan="1" colspan="1">Ovate</td><td rowspan="1" colspan="1">Orbicular</td></tr><tr><td rowspan="1" colspan="1">Distal lobe</td><td rowspan="1" colspan="1">Broadly rectangular, asymmetrical</td><td rowspan="1" colspan="1">Ovoid- pyriform</td><td rowspan="1" colspan="1">Obovate asymmetrical</td><td rowspan="1" colspan="1">Broadly obovate, asymmetrical</td><td rowspan="1" colspan="1">Widely obovate</td><td rowspan="1" colspan="1">Orbicular apex retuse</td></tr><tr><td rowspan="1" colspan="1">Capsule</td><td rowspan="1" colspan="1">Ovoid</td><td rowspan="1" colspan="1">Ellipsoid</td><td rowspan="1" colspan="1">Fusiform</td><td rowspan="1" colspan="1">Ellipsoidal</td><td rowspan="1" colspan="1">Ellipsoidal</td><td rowspan="1" colspan="1">Fusiform asymmetrical</td></tr><tr><td rowspan="1" colspan="1">Pollen</td><td rowspan="1" colspan="1">27.3–28.1 µm, two colpate</td><td rowspan="1" colspan="1">13.6–1.1 µm, three colpate</td><td rowspan="1" colspan="1">Yellow (data not available)</td><td rowspan="1" colspan="1">Four colpate, white bilateral</td><td rowspan="1" colspan="1">Two colpate, pink, bilateral</td><td rowspan="1" colspan="1">Four colpate, white rod-shaped</td></tr></tbody></table></table-wrap></tp:treatment-sec><tp:treatment-sec sec-type="Specimen examined (paratype)"><title>Specimen examined (paratype).</title><p><italic><tp:taxon-name><tp:taxon-name-part taxon-name-part-type="genus" reg="Impatiens">Impatiens</tp:taxon-name-part> <tp:taxon-name-part taxon-name-part-type="species" reg="filcyii">filcyii</tp:taxon-name-part></tp:taxon-name></italic> India. Ernakulam district, Koinipara, 1020 m a.s.l., <named-content xmlns:xlink="http://www.w3.org/1999/xlink" content-type="dwc:verbatimCoordinates" xlink:type="simple">10.0988°N, 76.8166°E</named-content>, 21 August 2024, Sindhu Arya, Salvy, Manuel, &amp; Rogimon 3051 (<named-content xmlns:xlink="http://www.w3.org/1999/xlink" content-type="dwc:institutional_code" xlink:title="St.Berchmans College, Kerala, India" xlink:href="https://scientific-collections.gbif.org/institution/771b98eb-922e-44d7-b886-77e2cab76133" xlink:type="simple">RHK</named-content>!).</p></tp:treatment-sec><tp:treatment-sec><!--Section generated to contain objects referenced in tp:taxon-treatment.--><fig id="F7" position="float" orientation="portrait"><object-id xmlns:xlink="http://www.w3.org/1999/xlink" content-type="doi" xlink:type="simple">10.3897/phytokeys.276.200226.figure7</object-id><object-id xmlns:xlink="http://www.w3.org/1999/xlink" content-type="arpha" xlink:type="simple">B26A8E74-C5BE-5C4F-89CA-D73F2175EEE6</object-id><label>Figure 7.</label><caption><p>Micromorphology (pollen). <bold>A</bold>. <italic><tp:taxon-name><tp:taxon-name-part taxon-name-part-type="genus" reg="Impatiens">I.</tp:taxon-name-part> <tp:taxon-name-part taxon-name-part-type="species" reg="flavispicata">flavispicata</tp:taxon-name-part></tp:taxon-name></italic>; <bold>B</bold>. Surface enlarged; <bold>C</bold>. <italic><tp:taxon-name><tp:taxon-name-part taxon-name-part-type="genus" reg="Impatiens">I.</tp:taxon-name-part> <tp:taxon-name-part taxon-name-part-type="species" reg="filcyii">filcyii</tp:taxon-name-part></tp:taxon-name></italic>; <bold>D</bold>. Surface enlarged; <bold>E</bold>. <italic><tp:taxon-name><tp:taxon-name-part taxon-name-part-type="genus" reg="Impatiens">I.</tp:taxon-name-part> <tp:taxon-name-part taxon-name-part-type="species" reg="ninanii">ninanii</tp:taxon-name-part></tp:taxon-name></italic>; <bold>F</bold>. Surface enlarged; <bold>G</bold>. <italic><tp:taxon-name><tp:taxon-name-part taxon-name-part-type="genus" reg="Impatiens">I.</tp:taxon-name-part> <tp:taxon-name-part taxon-name-part-type="species" reg="xanthopetala">xanthopetala</tp:taxon-name-part></tp:taxon-name></italic>, surface enlarged; <bold>H</bold>. <italic><tp:taxon-name><tp:taxon-name-part taxon-name-part-type="genus" reg="Impatiens">I.</tp:taxon-name-part> <tp:taxon-name-part taxon-name-part-type="species" reg="xanthopetala">xanthopetala</tp:taxon-name-part></tp:taxon-name></italic>; <bold>I</bold>. <italic><tp:taxon-name><tp:taxon-name-part taxon-name-part-type="genus" reg="Impatiens">I.</tp:taxon-name-part> <tp:taxon-name-part taxon-name-part-type="species" reg="berchmansiensis">berchmansiensis</tp:taxon-name-part></tp:taxon-name></italic>; <bold>J</bold>. Surface enlarged.</p></caption><graphic xmlns:xlink="http://www.w3.org/1999/xlink" xlink:href="phytokeys-276-275_article-200226__-g007.jpg" id="oo_1691223.jpg" position="float" orientation="portrait" xlink:type="simple"><uri content-type="original_file" xlink:type="simple">https://binary.pensoft.net/fig/1691223</uri></graphic></fig></tp:treatment-sec><ref-list><ref id="B12"><mixed-citation xmlns:xlink="http://www.w3.org/1999/xlink" xlink:type="simple">IUCN (2024) Guidelines for Using the IUCN Red List Categories and Criteria. <ext-link xlink:href="https://www.iucnredlist.org/resources/redlistguidelines" ext-link-type="uri" xlink:type="simple">https://www.iucnredlist.org/resources/redlistguidelines</ext-link> [accessed 12 May 2026]</mixed-citation></ref><ref id="B32"><mixed-citation xmlns:xlink="http://www.w3.org/1999/xlink" xlink:type="simple">Yu SX, Janssens S, Zhu XY, Liden M, Gao TG, Wang W (2015) Phylogeny of <italic><tp:taxon-name><tp:taxon-name-part taxon-name-part-type="genus">Impatiens</tp:taxon-name-part></tp:taxon-name></italic> (<tp:taxon-name><tp:taxon-name-part taxon-name-part-type="family">Balsaminaceae</tp:taxon-name-part></tp:taxon-name>): Integrating molecular and morphological evidence into a new classification. Cladistics 32(2): 1–19. <ext-link xlink:href="10.1111/cla.12119" ext-link-type="doi" xlink:type="simple">https://doi.org/10.1111/cla.12119</ext-link></mixed-citation></ref><ref id="B3"><mixed-citation xmlns:xlink="http://www.w3.org/1999/xlink" xlink:type="simple">Bhaskar V, Sringeswara AN (2017) Two new species of <italic><tp:taxon-name><tp:taxon-name-part taxon-name-part-type="genus">Impatiens</tp:taxon-name-part></tp:taxon-name></italic> L. under the section: ‘<italic><tp:taxon-name><tp:taxon-name-part taxon-name-part-type="genus"/><tp:taxon-name-part taxon-name-part-type="section">Annuae</tp:taxon-name-part></tp:taxon-name></italic>’ (<tp:taxon-name><tp:taxon-name-part taxon-name-part-type="family">Balsaminaceae</tp:taxon-name-part></tp:taxon-name>) from Western Ghats, India. Webbia 72(2): 165–170. <ext-link xlink:href="10.1080/00837792.2017.1370208" ext-link-type="doi" xlink:type="simple">https://doi.org/10.1080/00837792.2017.1370208</ext-link></mixed-citation></ref></ref-list></tp:taxon-treatment>
