# Supplementary material for: Five new species of Impatiens (Balsaminaceae) from southern Western Ghats, Kerala
Source: PhytoKeys. 2026 Jun 23;276:275–95. doi: 10.3897/phytokeys.276.200226 (PMC13320302; doi:10.3897/phytokeys.276.200226)
Supplement: XML Treatment for Impatiens ninanii [file phytokeys.276.200226-treatment3.xml]

<!DOCTYPE tp:taxon-treatment
  PUBLIC "-//TaxonX//DTD Taxonomic Treatment Publishing DTD v0 20100105//EN" "tax-treatment-NSO.dtd">
<tp:taxon-treatment xmlns:tp="http://www.plazi.org/taxpub"><tp:treatment-meta><kwd-group><label>Taxon classification</label><kwd>
              <named-content content-type="kingdom">Plantae</named-content>
            </kwd><kwd>
              <named-content content-type="order">Ericales</named-content>
            </kwd><kwd>
              <named-content content-type="family">Balsaminaceae</named-content>
            </kwd></kwd-group><mixed-citation publication-type="journal"><person-group><name><surname>Arya</surname><given-names>Sindhu</given-names></name><name><surname>Salvy</surname><given-names>Thomas</given-names></name><name><surname>Manuel</surname><given-names>Thomas</given-names></name><name><surname>Rogimon</surname><given-names>Thomas Plammoottil</given-names></name></person-group><article-title>Five new species of <italic><tp:taxon-name><tp:taxon-name-part taxon-name-part-type="genus" reg="Impatiens">Impatiens</tp:taxon-name-part></tp:taxon-name></italic> (<tp:taxon-name><tp:taxon-name-part taxon-name-part-type="family" reg="Balsaminaceae">Balsaminaceae</tp:taxon-name-part></tp:taxon-name>) from southern Western Ghats, Kerala</article-title><source>PhytoKeys</source><day>23</day><month>06</month><year>2026</year><volume>276</volume><fpage>275</fpage><lpage>295</lpage><pub-id pub-id-type="doi">10.3897/phytokeys.276.200226</pub-id></mixed-citation></tp:treatment-meta><tp:nomenclature><tp:taxon-name><object-id xmlns:xlink="http://www.w3.org/1999/xlink" content-type="arpha" xlink:type="simple">AEA3B29A-3C2A-5C4B-AD9E-4436132E320D</object-id>
                		<tp:taxon-name-part taxon-name-part-type="genus" reg="Impatiens">Impatiens</tp:taxon-name-part> <tp:taxon-name-part taxon-name-part-type="species" reg="ninanii">ninanii</tp:taxon-name-part>
                	
                		<object-id xmlns:xlink="http://www.w3.org/1999/xlink" content-type="ipni" xlink:type="simple">urn:lsid:ipni.org:names:77382026-1</object-id>
                	</tp:taxon-name><tp:taxon-authority>Sindhu Arya, Salvy, Manuel &amp; Rogimon</tp:taxon-authority><tp:taxon-status xmlns:xlink="http://www.w3.org/1999/xlink" xlink:type="simple">sp. nov.</tp:taxon-status><xref ref-type="fig" rid="F3">Fig. 3</xref></tp:nomenclature><tp:treatment-sec sec-type="Type"><title>Type.</title><p>India. Kerala, Idukki district, Viripara, Mankulam, <named-content xmlns:xlink="http://www.w3.org/1999/xlink" content-type="dwc:verbatimCoordinates" xlink:type="simple">10.0968, 76.8154</named-content>, 980 m a.s.l., 29 October 2023, <italic>Sindhu Arya, Rogimon, Salvy &amp; Manuel, 3065</italic> (holotype <named-content xmlns:xlink="http://www.w3.org/1999/xlink" content-type="dwc:institutional_code" xlink:title="Christian Missionary Society College" xlink:href="https://scientific-collections.gbif.org/institution/fa6d04ee-7a04-408b-bcca-3484ce8861af" xlink:type="simple">CMS</named-content>!, isotype <named-content xmlns:xlink="http://www.w3.org/1999/xlink" content-type="dwc:institutional_code" xlink:title="St.Berchmans College, Kerala, India" xlink:href="https://scientific-collections.gbif.org/institution/771b98eb-922e-44d7-b886-77e2cab76133" xlink:type="simple">RHK</named-content>!).</p><fig id="F3" position="float" orientation="portrait"><object-id xmlns:xlink="http://www.w3.org/1999/xlink" content-type="doi" xlink:type="simple">10.3897/phytokeys.276.200226.figure3</object-id><object-id xmlns:xlink="http://www.w3.org/1999/xlink" content-type="arpha" xlink:type="simple">CB3C3E4E-FD3C-5542-B6D0-21AED7CAFC74</object-id><label>Figure 3.</label><caption><p><italic><tp:taxon-name><tp:taxon-name-part taxon-name-part-type="genus" reg="Impatiens">Impatiens</tp:taxon-name-part> <tp:taxon-name-part taxon-name-part-type="species" reg="ninanii">ninanii</tp:taxon-name-part></tp:taxon-name></italic>. <bold>A</bold>. Habit; <bold>B, C</bold>. Single plant; <bold>D</bold>. Flower, front view; <bold>E</bold>. Flower, side view; <bold>F</bold>. Single flower; <bold>G</bold>. Dorsal petal; <bold>H</bold>. Lateral united petal; <bold>I</bold>. Lower sepal; <bold>J</bold>. Lateral sepal; <bold>K</bold>. Stamen; <bold>L</bold>. Fruit.</p></caption><graphic xmlns:xlink="http://www.w3.org/1999/xlink" xlink:href="phytokeys-276-275_article-200226__-g003.jpg" id="oo_1691219.jpg" position="float" orientation="portrait" xlink:type="simple"><uri content-type="original_file" xlink:type="simple">https://binary.pensoft.net/fig/1691219</uri></graphic></fig></tp:treatment-sec><tp:treatment-sec sec-type="Diagnosis"><title>Diagnosis.</title><p><italic><tp:taxon-name><tp:taxon-name-part taxon-name-part-type="genus" reg="Impatiens">I.</tp:taxon-name-part> <tp:taxon-name-part taxon-name-part-type="species" reg="ninanii">ninanii</tp:taxon-name-part></tp:taxon-name></italic> is similar to <italic><tp:taxon-name><tp:taxon-name-part taxon-name-part-type="genus" reg="Impatiens">I.</tp:taxon-name-part> <tp:taxon-name-part taxon-name-part-type="species" reg="cheruthoniensis">cheruthoniensis</tp:taxon-name-part></tp:taxon-name></italic> V.S.A.Kumar &amp; Sindhu Arya in having succulent erect, glabrous habit differs with respect to leaf margin (serrate in <italic><tp:taxon-name><tp:taxon-name-part taxon-name-part-type="genus" reg="Impatiens">I.</tp:taxon-name-part> <tp:taxon-name-part taxon-name-part-type="species" reg="cheruthoniensis">cheruthoniensis</tp:taxon-name-part></tp:taxon-name></italic> vs. entire in <italic><tp:taxon-name><tp:taxon-name-part taxon-name-part-type="genus" reg="Impatiens">I.</tp:taxon-name-part> <tp:taxon-name-part taxon-name-part-type="species" reg="ninanii">ninanii</tp:taxon-name-part></tp:taxon-name></italic>), inflorescence (one or rarely two together vs. 4–5 flowers), lateral sepals (linear, lanceolate with aristate apex vs. oblanceolate-oblong with acute apex), lower sepal (tip pointed vs. tip curved), distal lobe (widely obovate vs. ovoid pyriform), basal lobe (conical vs. rectangular minute), dorsal auricle (absent vs. present).</p></tp:treatment-sec><tp:treatment-sec sec-type="Description (macromorphology)"><title>Description (macromorphology).</title><p>Terrestrial erect herbs, 14–28 cm high. <bold><italic>Stem</italic></bold> cylindrical; faint purple dots throughout the stem. <bold><italic>Leaves</italic></bold> linear-lanceolate to ovate-elliptical, apex round or ovate, base conical, 6.2–6.4 × 2.3–3.4 cm, margin entire, sparsely pubescent; sessile to petiolate, petioles; up to 0.5 cm long, greenish brown. <bold><italic>Inflorescence</italic></bold> racemose, straight, 4–5 flowered 8–10 mm long, glabrous. <bold><italic>Flowers</italic></bold> clustered at the apex, purple, each 5–8 mm across; pedicels 0.8–1.0 cm long, bracts absent. <bold><italic>Lateral sepals</italic></bold> two, each 2.1–2.4 × 1.2–1.8 mm, oblanceolate-oblong, sparsely pubescent apex acicular. <bold><italic>Lower sepals</italic></bold> navicular curved at both the ends, spurred, spur minute slender, 1.0–1.2 mm long, milky white or straw color, straight. <bold><italic>Dorsal petal</italic></bold> broadly orbicular to obovoid, 2.3–2.4 × 3.2–3.4 mm; adaxially keeled, glabrous dull yellow or pale purple; keel mucronate, mucro ca. 1 mm long, pale green. <bold><italic>Lateral united petals</italic></bold> 2-lobed, violet to blue, basal lobe rectangular minute extends to an uplifted region; striations in violet color; distal lobes 0.5 cm long ovoid-pyriform broad rounded in the middle, dorsal auricle present ca. 2 mm. <bold><italic>Stamens</italic></bold> five, connate, ca. 1.5 × 1.6 mm; filaments white, anthers white. <bold><italic>Ovary</italic></bold> green, 1.8–2.1 × 1.0–1.2 mm, elliptic, broadly acute at apex, pubescent. <bold><italic>Capsule</italic></bold> pubescent, reddish green, broadly ellipsoid, apex acute, 1.2–1.3 cm long. <bold><italic>Seeds</italic></bold> 1–2, 0.8–1 mm long, glabrous.</p></tp:treatment-sec><tp:treatment-sec sec-type="Description (micromorphology)"><title>Description (micromorphology).</title><p><bold><italic>Pollen</italic></bold> three colpate, cylindrical, 13.6–14.1 µm × 15.7–16.1 µm. Surface pattern faintly reticulates forming an angular apocolpia which is prominent. Minute dot-like appendages are seen associated with the apocolpia. Mesocolpia is distinguished. Muri measures 0.9–2.5 µm, baculate, lumina 1.8 µm. intra- and inter-luminar bacules are absent (Fig. <xref ref-type="fig" rid="F7">7</xref>).</p></tp:treatment-sec><tp:treatment-sec sec-type="Phenology"><title>Phenology.</title><p>July to October.</p></tp:treatment-sec><tp:treatment-sec sec-type="Etymology"><title>Etymology.</title><p>The specific epithet ninanii honors Prof. (Dr.) C.A. Ninan, former Head of the Department of Botany and Dean of the Faculty of Science at the University of Kerala, in recognition of his significant contributions to the field of plant science research.</p></tp:treatment-sec><tp:treatment-sec sec-type="Habitat and distribution"><title>Habitat and distribution.</title><p>The new species is found along muddy slopes of the rocky terrain associated with hillocks in Mankulam. <italic><tp:taxon-name><tp:taxon-name-part taxon-name-part-type="genus" reg="Impatiens">I.</tp:taxon-name-part> <tp:taxon-name-part taxon-name-part-type="species" reg="ninanii">ninanii</tp:taxon-name-part></tp:taxon-name></italic> is seen growing lushly along temporary rain streams flowing along the hillocks. The associated species include <italic><tp:taxon-name><tp:taxon-name-part taxon-name-part-type="genus" reg="Murdannia">Murdannia</tp:taxon-name-part> <tp:taxon-name-part taxon-name-part-type="species" reg="spirata">spirata</tp:taxon-name-part></tp:taxon-name></italic> (L.) Bruckn., <italic><tp:taxon-name><tp:taxon-name-part taxon-name-part-type="genus" reg="Ludwigia">Ludwigia</tp:taxon-name-part> <tp:taxon-name-part taxon-name-part-type="species" reg="perennis">perennis</tp:taxon-name-part></tp:taxon-name></italic> L., and <italic><tp:taxon-name><tp:taxon-name-part taxon-name-part-type="genus" reg="Osbeckia">Osbeckia</tp:taxon-name-part> <tp:taxon-name-part taxon-name-part-type="species" reg="octandra">octandra</tp:taxon-name-part></tp:taxon-name></italic> DC.</p></tp:treatment-sec><tp:treatment-sec sec-type="Conservation status"><title>Conservation status.</title><p>The new species is known from three subpopulations in the muddy grasslands of Viripara. The estimated extent of occurrence (<abbrev xmlns:xlink="http://www.w3.org/1999/xlink" xlink:title="extent of occurrence" xlink:type="simple">EOO</abbrev>) is less than 1 km<sup><italic>2</italic></sup>, and the area of occupancy is less than 500 m<sup><italic>2</italic></sup>. The number of mature individuals in the area is expected to be 50–110. The locality is disturbed due to anthropogenic activity, and there is cultivated land adjoining the forest; hence, the likelihood of a decline in the number of individuals due to overgrazing and mudslides is high. Thus, further study of the population is preferred before designating any conservation status. Therefore, it is recommended that the species be categorized as Data Deficient (<abbrev xmlns:xlink="http://www.w3.org/1999/xlink" xlink:title="Data Deficient" xlink:type="simple">DD</abbrev>) based on <xref ref-type="bibr" rid="B12">IUCN (2024)</xref>.</p></tp:treatment-sec><tp:treatment-sec sec-type="Other notes"><title>Other notes.</title><p><italic><tp:taxon-name><tp:taxon-name-part taxon-name-part-type="genus" reg="Impatiens">Impatiens</tp:taxon-name-part> <tp:taxon-name-part taxon-name-part-type="species" reg="ninanii">ninanii</tp:taxon-name-part></tp:taxon-name></italic> belongs to sect. <italic><tp:taxon-name><tp:taxon-name-part taxon-name-part-type="genus" reg="Impatiens"/><tp:taxon-name-part taxon-name-part-type="section" reg="Uniflorae">Uniflorae</tp:taxon-name-part></tp:taxon-name></italic> under subgen. <italic><tp:taxon-name><tp:taxon-name-part taxon-name-part-type="genus" reg="Impatiens">Impatiens</tp:taxon-name-part></tp:taxon-name></italic>, characterized by the ellipsoidal shape of seeds and capsules that are short and conspicuously turgid in the middle. The new species also resembles <italic><tp:taxon-name><tp:taxon-name-part taxon-name-part-type="genus" reg="Impatiens">I.</tp:taxon-name-part> <tp:taxon-name-part taxon-name-part-type="species" reg="cheruthoniensis">cheruthoniensis</tp:taxon-name-part></tp:taxon-name></italic>, a species reported from the Cheruthoni region of Idukki, Kerala.</p></tp:treatment-sec><tp:treatment-sec sec-type="Specimen examined (paratype)"><title>Specimen examined (paratype).</title><p><italic><tp:taxon-name><tp:taxon-name-part taxon-name-part-type="genus" reg="Impatiens">Impatiens</tp:taxon-name-part> <tp:taxon-name-part taxon-name-part-type="species" reg="ninanii">ninanii</tp:taxon-name-part></tp:taxon-name></italic> India. Kerala, Idukki district, Pambumkayam, 1210 m, <named-content xmlns:xlink="http://www.w3.org/1999/xlink" content-type="dwc:verbatimCoordinates" xlink:type="simple">10.0962°N, 76.9329°E</named-content>, 10 August 2025, Sindhu Arya, Salvy, Manuel, &amp; Rogimon 3074 ( <named-content xmlns:xlink="http://www.w3.org/1999/xlink" content-type="dwc:institutional_code" xlink:title="St.Berchmans College, Kerala, India" xlink:href="https://scientific-collections.gbif.org/institution/771b98eb-922e-44d7-b886-77e2cab76133" xlink:type="simple">RHK</named-content>!).</p></tp:treatment-sec><tp:treatment-sec><!--Section generated to contain objects referenced in tp:taxon-treatment.--><fig id="F7" position="float" orientation="portrait"><object-id xmlns:xlink="http://www.w3.org/1999/xlink" content-type="doi" xlink:type="simple">10.3897/phytokeys.276.200226.figure7</object-id><object-id xmlns:xlink="http://www.w3.org/1999/xlink" content-type="arpha" xlink:type="simple">B26A8E74-C5BE-5C4F-89CA-D73F2175EEE6</object-id><label>Figure 7.</label><caption><p>Micromorphology (pollen). <bold>A</bold>. <italic><tp:taxon-name><tp:taxon-name-part taxon-name-part-type="genus" reg="Impatiens">I.</tp:taxon-name-part> <tp:taxon-name-part taxon-name-part-type="species" reg="flavispicata">flavispicata</tp:taxon-name-part></tp:taxon-name></italic>; <bold>B</bold>. Surface enlarged; <bold>C</bold>. <italic><tp:taxon-name><tp:taxon-name-part taxon-name-part-type="genus" reg="Impatiens">I.</tp:taxon-name-part> <tp:taxon-name-part taxon-name-part-type="species" reg="filcyii">filcyii</tp:taxon-name-part></tp:taxon-name></italic>; <bold>D</bold>. Surface enlarged; <bold>E</bold>. <italic><tp:taxon-name><tp:taxon-name-part taxon-name-part-type="genus" reg="Impatiens">I.</tp:taxon-name-part> <tp:taxon-name-part taxon-name-part-type="species" reg="ninanii">ninanii</tp:taxon-name-part></tp:taxon-name></italic>; <bold>F</bold>. Surface enlarged; <bold>G</bold>. <italic><tp:taxon-name><tp:taxon-name-part taxon-name-part-type="genus" reg="Impatiens">I.</tp:taxon-name-part> <tp:taxon-name-part taxon-name-part-type="species" reg="xanthopetala">xanthopetala</tp:taxon-name-part></tp:taxon-name></italic>, surface enlarged; <bold>H</bold>. <italic><tp:taxon-name><tp:taxon-name-part taxon-name-part-type="genus" reg="Impatiens">I.</tp:taxon-name-part> <tp:taxon-name-part taxon-name-part-type="species" reg="xanthopetala">xanthopetala</tp:taxon-name-part></tp:taxon-name></italic>; <bold>I</bold>. <italic><tp:taxon-name><tp:taxon-name-part taxon-name-part-type="genus" reg="Impatiens">I.</tp:taxon-name-part> <tp:taxon-name-part taxon-name-part-type="species" reg="berchmansiensis">berchmansiensis</tp:taxon-name-part></tp:taxon-name></italic>; <bold>J</bold>. Surface enlarged.</p></caption><graphic xmlns:xlink="http://www.w3.org/1999/xlink" xlink:href="phytokeys-276-275_article-200226__-g007.jpg" id="oo_1691223.jpg" position="float" orientation="portrait" xlink:type="simple"><uri content-type="original_file" xlink:type="simple">https://binary.pensoft.net/fig/1691223</uri></graphic></fig></tp:treatment-sec><ref-list><ref id="B12"><mixed-citation xmlns:xlink="http://www.w3.org/1999/xlink" xlink:type="simple">IUCN (2024) Guidelines for Using the IUCN Red List Categories and Criteria. <ext-link xlink:href="https://www.iucnredlist.org/resources/redlistguidelines" ext-link-type="uri" xlink:type="simple">https://www.iucnredlist.org/resources/redlistguidelines</ext-link> [accessed 12 May 2026]</mixed-citation></ref></ref-list></tp:taxon-treatment>
