# Supplementary material for: Five new species of Impatiens (Balsaminaceae) from southern Western Ghats, Kerala
Source: PhytoKeys. 2026 Jun 23;276:275–95. doi: 10.3897/phytokeys.276.200226 (PMC13320302; doi:10.3897/phytokeys.276.200226)
Supplement: XML Treatment for Impatiens xanthopetala [file phytokeys.276.200226-treatment4.xml]

<!DOCTYPE tp:taxon-treatment
  PUBLIC "-//TaxonX//DTD Taxonomic Treatment Publishing DTD v0 20100105//EN" "tax-treatment-NSO.dtd">
<tp:taxon-treatment xmlns:tp="http://www.plazi.org/taxpub"><tp:treatment-meta><kwd-group><label>Taxon classification</label><kwd>
              <named-content content-type="kingdom">Plantae</named-content>
            </kwd><kwd>
              <named-content content-type="order">Ericales</named-content>
            </kwd><kwd>
              <named-content content-type="family">Balsaminaceae</named-content>
            </kwd></kwd-group><mixed-citation publication-type="journal"><person-group><name><surname>Arya</surname><given-names>Sindhu</given-names></name><name><surname>Salvy</surname><given-names>Thomas</given-names></name><name><surname>Manuel</surname><given-names>Thomas</given-names></name><name><surname>Rogimon</surname><given-names>Thomas Plammoottil</given-names></name></person-group><article-title>Five new species of <italic><tp:taxon-name><tp:taxon-name-part taxon-name-part-type="genus" reg="Impatiens">Impatiens</tp:taxon-name-part></tp:taxon-name></italic> (<tp:taxon-name><tp:taxon-name-part taxon-name-part-type="family" reg="Balsaminaceae">Balsaminaceae</tp:taxon-name-part></tp:taxon-name>) from southern Western Ghats, Kerala</article-title><source>PhytoKeys</source><day>23</day><month>06</month><year>2026</year><volume>276</volume><fpage>275</fpage><lpage>295</lpage><pub-id pub-id-type="doi">10.3897/phytokeys.276.200226</pub-id></mixed-citation></tp:treatment-meta><tp:nomenclature><tp:taxon-name><object-id xmlns:xlink="http://www.w3.org/1999/xlink" content-type="arpha" xlink:type="simple">93C9331D-9103-5839-9AD1-59E592F6BE70</object-id>
                		<tp:taxon-name-part taxon-name-part-type="genus" reg="Impatiens">Impatiens</tp:taxon-name-part> <tp:taxon-name-part taxon-name-part-type="species" reg="xanthopetala">xanthopetala</tp:taxon-name-part>
                	
                		<object-id xmlns:xlink="http://www.w3.org/1999/xlink" content-type="ipni" xlink:type="simple">urn:lsid:ipni.org:names:77382027-1</object-id>
                	</tp:taxon-name><tp:taxon-authority>Sindhu Arya, Manuel, Salvy &amp; Rogimon</tp:taxon-authority><tp:taxon-status xmlns:xlink="http://www.w3.org/1999/xlink" xlink:type="simple">sp. nov.</tp:taxon-status><xref ref-type="fig" rid="F4">Fig. 4</xref></tp:nomenclature><tp:treatment-sec sec-type="Type"><title>Type.</title><p>India. Kerala, Idukki district, Pambanar, <named-content xmlns:xlink="http://www.w3.org/1999/xlink" content-type="dwc:verbatimCoordinates" xlink:type="simple">9.5744, 77.0144</named-content>, 950 m a.s.l., 31 August 2025, <italic>Sindhu Arya, Manuel, Salvy &amp; Rogimon, 4102</italic> (holotype <named-content xmlns:xlink="http://www.w3.org/1999/xlink" content-type="dwc:institutional_code" xlink:title="Christian Missionary Society College" xlink:href="https://scientific-collections.gbif.org/institution/fa6d04ee-7a04-408b-bcca-3484ce8861af" xlink:type="simple">CMS</named-content>!, isotype <named-content xmlns:xlink="http://www.w3.org/1999/xlink" content-type="dwc:institutional_code" xlink:title="St.Berchmans College, Kerala, India" xlink:href="https://scientific-collections.gbif.org/institution/771b98eb-922e-44d7-b886-77e2cab76133" xlink:type="simple">RHK</named-content>).</p><fig id="F4" position="float" orientation="portrait"><object-id xmlns:xlink="http://www.w3.org/1999/xlink" content-type="doi" xlink:type="simple">10.3897/phytokeys.276.200226.figure4</object-id><object-id xmlns:xlink="http://www.w3.org/1999/xlink" content-type="arpha" xlink:type="simple">6772B80B-D3C1-576C-BC4B-42AC7C44F214</object-id><label>Figure 4.</label><caption><p><italic><tp:taxon-name><tp:taxon-name-part taxon-name-part-type="genus" reg="Impatiens">Impatiens</tp:taxon-name-part> <tp:taxon-name-part taxon-name-part-type="species" reg="xanthopetala">xanthopetala</tp:taxon-name-part></tp:taxon-name></italic>. <bold>A</bold>. Habit; <bold>B, C</bold>. Single plant; <bold>D</bold>. Flower, front view; <bold>E</bold>. Flower, side view; <bold>F</bold>. Lateral sepal; <bold>G</bold>. Lateral united petal; <bold>H</bold>. Dorsal petal; <bold>I</bold>. Lower sepal showing blotch; <bold>J</bold>. Lower sepal; <bold>K</bold>. Stamen; <bold>L</bold>. Gynoecium.</p></caption><graphic xmlns:xlink="http://www.w3.org/1999/xlink" xlink:href="phytokeys-276-275_article-200226__-g004.jpg" id="oo_1691220.jpg" position="float" orientation="portrait" xlink:type="simple"><uri content-type="original_file" xlink:type="simple">https://binary.pensoft.net/fig/1691220</uri></graphic></fig></tp:treatment-sec><tp:treatment-sec sec-type="Diagnosis"><title>Diagnosis.</title><p><italic><tp:taxon-name><tp:taxon-name-part taxon-name-part-type="genus" reg="Impatiens">I.</tp:taxon-name-part> <tp:taxon-name-part taxon-name-part-type="species" reg="xanthopetala">xanthopetala</tp:taxon-name-part></tp:taxon-name></italic> shows similarity to <italic><tp:taxon-name><tp:taxon-name-part taxon-name-part-type="genus" reg="Impatiens">I.</tp:taxon-name-part> <tp:taxon-name-part taxon-name-part-type="species" reg="flavescens">flavescens</tp:taxon-name-part></tp:taxon-name></italic> with prostrate lateral branches that are pale greenish and opposite decussate leaves but differs with respect to extrafloral nectaries (two pairs of stipitate glands vs. absent), leaf blade (linear, elliptic vs. ovate-elliptic), dorsal petal (orbicular vs. narrowly ovoid), basal lobe (elliptic-oblong, not clawed vs. conical, deeply clawed), distal lobe (orbicular vs. dolabriform), lateral sepal (linear vs. falcate-lanceolate).</p><p>The species also shows similarity to <italic><tp:taxon-name><tp:taxon-name-part taxon-name-part-type="genus" reg="Impatiens">I.</tp:taxon-name-part> <tp:taxon-name-part taxon-name-part-type="species" reg="inconspicua">inconspicua</tp:taxon-name-part></tp:taxon-name></italic> but differs with respect to petiole (sessile vs. 2 mm long), leaf base (linear, base round cuneate vs. ovate-elliptic, base mucronate), lateral sepal (linear subulate, 1-nerved vs. falcate-lanceolate 3-nerved), lateral petal (distal lobe-rhomboid, ovate vs. dolabriform), seeds (smooth <italic>vs</italic>. sparsely pubescent).</p></tp:treatment-sec><tp:treatment-sec sec-type="Description (macromorphology)"><title>Description (macromorphology).</title><p>Annual, erect to straggling herb, succulent, often prostrate with many lateral branches 8–10 cm tall. <bold><italic>Stem</italic></bold> pale brown, terete, ridges absent, purple spotted branched towards the base, branches straggling, internodes elongate, nodes swollen, 1.5–3.5 cm long, extrafloral nectaries present. <bold><italic>Leaves</italic></bold> on lower part of the stem opposite, opposite to decussate towards apex of the stem, petiolate, petiole 2 mm, with extrafloral nectaries present downwards at the base of each leaf, leaf blade ovate to elliptic, 2.4–2.8 × 1.3–1.6 cm, base mucronate, sparsely pubescent, margin entire or serrate, apex acute to obtuse. <bold><italic>Inflorescence</italic></bold> raceme with 3–4 floral clusters at each node. <bold><italic>Flowers</italic></bold> 0.9–1.3 cm deep yellow with dark brown blotch on the throat, pedicellate, pedicel 1.2 cm long, filiform, terete with single row of hairs. <bold><italic>Lateral sepal</italic></bold> two, falcate to lanceolate, 0.8–1 mm long, subulate, nerve conspicuous, 3-nerved, yellow, pubescent, apex acuminate. <bold><italic>Lower sepal</italic></bold> conical, pubescent, apex acute, 0.4 to 0.8 × 0.2 to 0.3 mm, pale yellow, spur minute. <bold><italic>Dorsal petal</italic></bold> narrowly ovoid, 0.6 to 0.8 × 0.4 to 0.5 cm, prominently keeled, keel yellow uplifted, apex recurved acicular, glabrous. <bold><italic>Lateral united petals</italic></bold> two lobed, basal lobe 0.8 to 0.9 × 0.2–0.3 mm, conical, deeply clawed, small; distal lobe dolabriform without any spots 3–4 × 2–3 mm, tip obtuse without any streaks or spots. <bold><italic>Gynoecium</italic></bold> elongate to sub-cylindrical. <bold><italic>Capsule</italic></bold> fusiform, 1–1.3 cm long, 12–15 seeded, seeds ovoid, margin compressed, sparsely pubescent, black and shining.</p></tp:treatment-sec><tp:treatment-sec sec-type="Description (micromorphology)"><title>Description (micromorphology).</title><p><bold><italic>Pollen</italic></bold> four colpate, roughly rectangular, 5.6 × 7.7 µm. Surface pattern reticulates forming a non-angular apocolpia which is prominent. Mamillae distributed throughout apocolpia. Mesocolpia is prominently distinguished. Muri narrow measures ca. 0.7–1.5 µm, baculate, lumina ca. 0.8 µm. intra- and inter-luminar bacules are present, 2–13 in each, often free or even fused (Fig. <xref ref-type="fig" rid="F7">7</xref>).</p></tp:treatment-sec><tp:treatment-sec sec-type="Phenology"><title>Phenology.</title><p>August to November.</p></tp:treatment-sec><tp:treatment-sec sec-type="Etymology"><title>Etymology.</title><p>The specific epithet xanthopetala corresponds to the striking prominent yellow color of the petal that helps easier recognition of the species in the field.</p></tp:treatment-sec><tp:treatment-sec sec-type="Habitat and distribution"><title>Habitat and distribution.</title><p>The new species <italic><tp:taxon-name><tp:taxon-name-part taxon-name-part-type="genus" reg="Impatiens">I.</tp:taxon-name-part> <tp:taxon-name-part taxon-name-part-type="species" reg="xanthopetala">xanthopetala</tp:taxon-name-part></tp:taxon-name></italic> is seen along shallow muddy areas associated with seasonal streams along the rocky cliff of Pambanar. The species is found to be associated with <italic><tp:taxon-name><tp:taxon-name-part taxon-name-part-type="genus" reg="Fimbristylis">Fimbristylis</tp:taxon-name-part> <tp:taxon-name-part taxon-name-part-type="species" reg="umbellaris">umbellaris</tp:taxon-name-part></tp:taxon-name></italic> (Lam.) Vahl, <italic><tp:taxon-name><tp:taxon-name-part taxon-name-part-type="genus" reg="Emilia">Emilia</tp:taxon-name-part> <tp:taxon-name-part taxon-name-part-type="species" reg="sonchifolia">sonchifolia</tp:taxon-name-part></tp:taxon-name></italic> (L.) DC., and <italic><tp:taxon-name><tp:taxon-name-part taxon-name-part-type="genus" reg="Exacum">Exacum</tp:taxon-name-part> <tp:taxon-name-part taxon-name-part-type="species" reg="bicolor">bicolor</tp:taxon-name-part></tp:taxon-name></italic> Roxb.</p></tp:treatment-sec><tp:treatment-sec sec-type="Conservation status"><title>Conservation status.</title><p>The new species is known from two subpopulations in a highly disturbed tourist spot, each separated by a distance of 5 km<sup>2</sup>. The estimated extent of occurrence (<abbrev xmlns:xlink="http://www.w3.org/1999/xlink" xlink:title="extent of occurrence" xlink:type="simple">EOO</abbrev>) is 15 km<sup>2</sup>, and the area of occupancy (<abbrev xmlns:xlink="http://www.w3.org/1999/xlink" xlink:title="area of occupancy" xlink:type="simple">AOO</abbrev>) is less than 1 km<sup>2</sup>. The number of mature individuals is estimated to be 140–170 when considering all subpopulations. There is a possibility of this taxon occurring in nearby areas of Pambanar; therefore, it is recommended that the species be categorized as Data Deficient (<abbrev xmlns:xlink="http://www.w3.org/1999/xlink" xlink:title="Data Deficient" xlink:type="simple">DD</abbrev>) based on <xref ref-type="bibr" rid="B12">IUCN (2024)</xref>.</p></tp:treatment-sec><tp:treatment-sec sec-type="Specimen examined (paratype)"><title>Specimen examined (paratype).</title><p><italic><tp:taxon-name><tp:taxon-name-part taxon-name-part-type="genus" reg="Impatiens">Impatiens</tp:taxon-name-part> <tp:taxon-name-part taxon-name-part-type="species" reg="xanthopetala">xanthopetala</tp:taxon-name-part></tp:taxon-name></italic> India. Idukki, Pattumala, <named-content xmlns:xlink="http://www.w3.org/1999/xlink" content-type="dwc:verbatimCoordinates" xlink:type="simple">9.5792°N, 77.0344°E</named-content>, 1175 m, a.s.l, 9 November 2025, Salvy &amp; Rogimon 4119 (<named-content xmlns:xlink="http://www.w3.org/1999/xlink" content-type="dwc:institutional_code" xlink:title="St.Berchmans College, Kerala, India" xlink:href="https://scientific-collections.gbif.org/institution/771b98eb-922e-44d7-b886-77e2cab76133" xlink:type="simple">RHK</named-content>!).</p></tp:treatment-sec><tp:treatment-sec sec-type="Taxonomic notes"><title>Taxonomic notes.</title><p><italic><tp:taxon-name><tp:taxon-name-part taxon-name-part-type="genus" reg="Impatiens">Impatiens</tp:taxon-name-part> <tp:taxon-name-part taxon-name-part-type="species" reg="xanthopetala">xanthopetala</tp:taxon-name-part></tp:taxon-name></italic> belongs to sect. <italic><tp:taxon-name><tp:taxon-name-part taxon-name-part-type="genus" reg="Impatiens"/><tp:taxon-name-part taxon-name-part-type="section" reg="Uniflorae">Uniflorae</tp:taxon-name-part></tp:taxon-name></italic> under subgen. <italic><tp:taxon-name><tp:taxon-name-part taxon-name-part-type="genus" reg="Impatiens">Impatiens</tp:taxon-name-part></tp:taxon-name></italic>, characterized by the ellipsoidal shape of the capsule (<xref ref-type="bibr" rid="B32">Yu et al. 2015</xref>). The morphological differences of <italic><tp:taxon-name><tp:taxon-name-part taxon-name-part-type="genus" reg="Impatiens">I.</tp:taxon-name-part> <tp:taxon-name-part taxon-name-part-type="species" reg="xanthopetala">xanthopetala</tp:taxon-name-part></tp:taxon-name></italic> with <italic><tp:taxon-name><tp:taxon-name-part taxon-name-part-type="genus" reg="Impatiens">I.</tp:taxon-name-part> <tp:taxon-name-part taxon-name-part-type="species" reg="inconspicua">inconspicua</tp:taxon-name-part></tp:taxon-name></italic> Benth. ex Wight &amp; Arn. and <italic><tp:taxon-name><tp:taxon-name-part taxon-name-part-type="genus" reg="Impatiens">I.</tp:taxon-name-part> <tp:taxon-name-part taxon-name-part-type="species" reg="flavescens">flavescens</tp:taxon-name-part></tp:taxon-name></italic> Karupp. &amp; V. Ravich. are listed in Table <xref ref-type="table" rid="T3">3</xref>. The new species also shares slight similarity with <italic><tp:taxon-name><tp:taxon-name-part taxon-name-part-type="genus" reg="Impatiens">I.</tp:taxon-name-part> <tp:taxon-name-part taxon-name-part-type="species" reg="megamalayana">megamalayana</tp:taxon-name-part></tp:taxon-name></italic> but differs in the shape of the lateral sepals (sickle-shaped in <italic><tp:taxon-name><tp:taxon-name-part taxon-name-part-type="genus" reg="Impatiens">I.</tp:taxon-name-part> <tp:taxon-name-part taxon-name-part-type="species" reg="megamalayana">megamalayana</tp:taxon-name-part></tp:taxon-name></italic> Ramas.), lower sepal (wrinkled, sparsely hairy), and capsule (ovoid). A key to delineate the new species from its allied taxa is given below:</p><table-wrap id="T3" position="float" orientation="portrait"><label>Table 3.</label><caption><p>Morphological comparison between <italic><tp:taxon-name><tp:taxon-name-part taxon-name-part-type="genus" reg="Impatiens">I.</tp:taxon-name-part> <tp:taxon-name-part taxon-name-part-type="species" reg="xanthopetala">xanthopetala</tp:taxon-name-part></tp:taxon-name></italic>, <italic><tp:taxon-name><tp:taxon-name-part taxon-name-part-type="genus" reg="Impatiens">I.</tp:taxon-name-part> <tp:taxon-name-part taxon-name-part-type="species" reg="flavescens">flavescens</tp:taxon-name-part></tp:taxon-name></italic>, <italic><tp:taxon-name><tp:taxon-name-part taxon-name-part-type="genus" reg="Impatiens">I.</tp:taxon-name-part> <tp:taxon-name-part taxon-name-part-type="species" reg="inconspicua">inconspicua</tp:taxon-name-part></tp:taxon-name></italic>, and <italic><tp:taxon-name><tp:taxon-name-part taxon-name-part-type="genus" reg="Impatiens">I.</tp:taxon-name-part> <tp:taxon-name-part taxon-name-part-type="species" reg="megamalayana">megamalayana</tp:taxon-name-part></tp:taxon-name></italic>.</p></caption><table><tbody><tr><th rowspan="1" colspan="1">Characters</th><th rowspan="1" colspan="1">
                    <italic>
                      <tp:taxon-name><tp:taxon-name-part taxon-name-part-type="genus" reg="Impatiens">I.</tp:taxon-name-part> <tp:taxon-name-part taxon-name-part-type="species" reg="xanthopetala">xanthopetala</tp:taxon-name-part></tp:taxon-name>
                    </italic>
                  </th><th rowspan="1" colspan="1">
                    <italic>
                      <tp:taxon-name><tp:taxon-name-part taxon-name-part-type="genus" reg="Impatiens">I.</tp:taxon-name-part> <tp:taxon-name-part taxon-name-part-type="species" reg="flavescens">flavescens</tp:taxon-name-part></tp:taxon-name>
                    </italic>
                  </th><th rowspan="1" colspan="1">
                    <italic>
                      <tp:taxon-name><tp:taxon-name-part taxon-name-part-type="genus" reg="Impatiens">I.</tp:taxon-name-part> <tp:taxon-name-part taxon-name-part-type="species" reg="inconspicua">inconspicua</tp:taxon-name-part></tp:taxon-name>
                    </italic>
                  </th><th rowspan="1" colspan="1">
                    <italic>
                      <tp:taxon-name><tp:taxon-name-part taxon-name-part-type="genus" reg="Impatiens">I.</tp:taxon-name-part> <tp:taxon-name-part taxon-name-part-type="species" reg="megamalayana">megamalayana</tp:taxon-name-part></tp:taxon-name>
                    </italic>
                  </th></tr><tr><td rowspan="1" colspan="1">Habit</td><td rowspan="1" colspan="1">Erect to straggling herb</td><td rowspan="1" colspan="1">Erect</td><td rowspan="1" colspan="1">Erect to sub-erect herb</td><td rowspan="1" colspan="1">Erect herb</td></tr><tr><td rowspan="1" colspan="1">Leaf</td><td rowspan="1" colspan="1">Ovate-elliptic</td><td rowspan="1" colspan="1">Linear-lanceolate</td><td rowspan="1" colspan="1">Linear</td><td rowspan="1" colspan="1">Ensiform</td></tr><tr><td rowspan="1" colspan="1">Flower</td><td rowspan="1" colspan="1">3–4 flowers in cluster, deep yellow with a dark brown blotch</td><td rowspan="1" colspan="1">2–3</td><td rowspan="1" colspan="1">3–4 pink or white</td><td rowspan="1" colspan="1">1–2 flowers, pale purple with deep reddish yellow spot</td></tr><tr><td rowspan="1" colspan="1">Lateral sepal</td><td rowspan="1" colspan="1">Falcate-lanceolate</td><td rowspan="1" colspan="1">Linear</td><td rowspan="1" colspan="1">Linear subulate</td><td rowspan="1" colspan="1">Sickle-shaped apex acuminate</td></tr><tr><td rowspan="1" colspan="1">Lower sepal</td><td rowspan="1" colspan="1">Conical</td><td rowspan="1" colspan="1">Smooth, falcate</td><td rowspan="1" colspan="1">Smooth, saccate</td><td rowspan="1" colspan="1">Saccate</td></tr><tr><td rowspan="1" colspan="1">Dorsal petal</td><td rowspan="1" colspan="1">Narrowly ovoid</td><td rowspan="1" colspan="1">Orbicular</td><td rowspan="1" colspan="1">Orbicular</td><td rowspan="1" colspan="1">Orbicular</td></tr><tr><td rowspan="1" colspan="1">Lateral united petals</td><td rowspan="1" colspan="1">Dolabriform</td><td rowspan="1" colspan="1">Orbicular</td><td rowspan="1" colspan="1">Rhomboid ovate</td><td rowspan="1" colspan="1">Oblong spherical</td></tr><tr><td rowspan="1" colspan="1">Fruit</td><td rowspan="1" colspan="1">Fusiform</td><td rowspan="1" colspan="1">Fusiform</td><td rowspan="1" colspan="1">Ovoid</td><td rowspan="1" colspan="1">Ovoid</td></tr><tr><td rowspan="1" colspan="1">Pollen</td><td rowspan="1" colspan="1">Four colpate</td><td rowspan="1" colspan="1">Three colpate</td><td rowspan="1" colspan="1">Two colpate</td><td rowspan="1" colspan="1">Three colpate</td></tr></tbody></table></table-wrap><sec sec-type="Key to the species" id="sec5"><title>Key to the species</title><table-wrap content-type="key" position="anchor" orientation="portrait"><table><tbody><tr><td rowspan="1" colspan="1">1</td><td rowspan="1" colspan="1">Herbs reaching a height of 15 cm; lateral sepals with inconspicuous nerves</td><td rowspan="1" colspan="1">
                      <bold>
                        <italic>
                          <tp:taxon-name><tp:taxon-name-part taxon-name-part-type="genus" reg="Impatiens">I.</tp:taxon-name-part> <tp:taxon-name-part taxon-name-part-type="species" reg="flavescens">flavescens</tp:taxon-name-part></tp:taxon-name>
                        </italic>
                      </bold>
                    </td></tr><tr><td rowspan="1" colspan="1">–</td><td rowspan="1" colspan="1">Herbs reaching a height of up to 40 cm; lateral sepals 1–3 nerved</td><td rowspan="1" colspan="1">
                      <bold>2</bold>
                    </td></tr><tr><td rowspan="1" colspan="1">2</td><td rowspan="1" colspan="1">Lateral sepals sickle-shaped, 1–2 nerved; leaf blade ensiform</td><td rowspan="1" colspan="1">
                      <bold>
                        <italic>
                          <tp:taxon-name><tp:taxon-name-part taxon-name-part-type="genus" reg="Impatiens">I.</tp:taxon-name-part> <tp:taxon-name-part taxon-name-part-type="species" reg="megamalayana">megamalayana</tp:taxon-name-part></tp:taxon-name>
                        </italic>
                      </bold>
                    </td></tr><tr><td rowspan="1" colspan="1">–</td><td rowspan="1" colspan="1">Lateral sepals linear or falcate, 1–3 nerved; leaf blade linear or ovate-obovate</td><td rowspan="1" colspan="1">
                      <bold>3</bold>
                    </td></tr><tr><td rowspan="1" colspan="1">3</td><td rowspan="1" colspan="1">Lateral petals with terminal lobe rhomboid-ovate; capsule ovoid</td><td rowspan="1" colspan="1">
                      <bold>
                        <italic>
                          <tp:taxon-name><tp:taxon-name-part taxon-name-part-type="genus" reg="Impatiens">I.</tp:taxon-name-part> <tp:taxon-name-part taxon-name-part-type="species" reg="inconspicua">inconspicua</tp:taxon-name-part></tp:taxon-name>
                        </italic>
                      </bold>
                    </td></tr><tr><td rowspan="1" colspan="1">–</td><td rowspan="1" colspan="1">Lateral petals with terminal lobe dolabriform; capsule fusiform</td><td rowspan="1" colspan="1">
                      <bold>
                        <italic>
                          <tp:taxon-name><tp:taxon-name-part taxon-name-part-type="genus" reg="Impatiens">I.</tp:taxon-name-part> <tp:taxon-name-part taxon-name-part-type="species" reg="xanthopetala">xanthopetala</tp:taxon-name-part></tp:taxon-name>
                        </italic>
                      </bold>
                    </td></tr></tbody></table></table-wrap></sec></tp:treatment-sec><tp:treatment-sec><!--Section generated to contain objects referenced in tp:taxon-treatment.--><fig id="F7" position="float" orientation="portrait"><object-id xmlns:xlink="http://www.w3.org/1999/xlink" content-type="doi" xlink:type="simple">10.3897/phytokeys.276.200226.figure7</object-id><object-id xmlns:xlink="http://www.w3.org/1999/xlink" content-type="arpha" xlink:type="simple">B26A8E74-C5BE-5C4F-89CA-D73F2175EEE6</object-id><label>Figure 7.</label><caption><p>Micromorphology (pollen). <bold>A</bold>. <italic><tp:taxon-name><tp:taxon-name-part taxon-name-part-type="genus" reg="Impatiens">I.</tp:taxon-name-part> <tp:taxon-name-part taxon-name-part-type="species" reg="flavispicata">flavispicata</tp:taxon-name-part></tp:taxon-name></italic>; <bold>B</bold>. Surface enlarged; <bold>C</bold>. <italic><tp:taxon-name><tp:taxon-name-part taxon-name-part-type="genus" reg="Impatiens">I.</tp:taxon-name-part> <tp:taxon-name-part taxon-name-part-type="species" reg="filcyii">filcyii</tp:taxon-name-part></tp:taxon-name></italic>; <bold>D</bold>. Surface enlarged; <bold>E</bold>. <italic><tp:taxon-name><tp:taxon-name-part taxon-name-part-type="genus" reg="Impatiens">I.</tp:taxon-name-part> <tp:taxon-name-part taxon-name-part-type="species" reg="ninanii">ninanii</tp:taxon-name-part></tp:taxon-name></italic>; <bold>F</bold>. Surface enlarged; <bold>G</bold>. <italic><tp:taxon-name><tp:taxon-name-part taxon-name-part-type="genus" reg="Impatiens">I.</tp:taxon-name-part> <tp:taxon-name-part taxon-name-part-type="species" reg="xanthopetala">xanthopetala</tp:taxon-name-part></tp:taxon-name></italic>, surface enlarged; <bold>H</bold>. <italic><tp:taxon-name><tp:taxon-name-part taxon-name-part-type="genus" reg="Impatiens">I.</tp:taxon-name-part> <tp:taxon-name-part taxon-name-part-type="species" reg="xanthopetala">xanthopetala</tp:taxon-name-part></tp:taxon-name></italic>; <bold>I</bold>. <italic><tp:taxon-name><tp:taxon-name-part taxon-name-part-type="genus" reg="Impatiens">I.</tp:taxon-name-part> <tp:taxon-name-part taxon-name-part-type="species" reg="berchmansiensis">berchmansiensis</tp:taxon-name-part></tp:taxon-name></italic>; <bold>J</bold>. Surface enlarged.</p></caption><graphic xmlns:xlink="http://www.w3.org/1999/xlink" xlink:href="phytokeys-276-275_article-200226__-g007.jpg" id="oo_1691223.jpg" position="float" orientation="portrait" xlink:type="simple"><uri content-type="original_file" xlink:type="simple">https://binary.pensoft.net/fig/1691223</uri></graphic></fig></tp:treatment-sec><ref-list><ref id="B12"><mixed-citation xmlns:xlink="http://www.w3.org/1999/xlink" xlink:type="simple">IUCN (2024) Guidelines for Using the IUCN Red List Categories and Criteria. <ext-link xlink:href="https://www.iucnredlist.org/resources/redlistguidelines" ext-link-type="uri" xlink:type="simple">https://www.iucnredlist.org/resources/redlistguidelines</ext-link> [accessed 12 May 2026]</mixed-citation></ref><ref id="B32"><mixed-citation xmlns:xlink="http://www.w3.org/1999/xlink" xlink:type="simple">Yu SX, Janssens S, Zhu XY, Liden M, Gao TG, Wang W (2015) Phylogeny of <italic><tp:taxon-name><tp:taxon-name-part taxon-name-part-type="genus">Impatiens</tp:taxon-name-part></tp:taxon-name></italic> (<tp:taxon-name><tp:taxon-name-part taxon-name-part-type="family">Balsaminaceae</tp:taxon-name-part></tp:taxon-name>): Integrating molecular and morphological evidence into a new classification. Cladistics 32(2): 1–19. <ext-link xlink:href="10.1111/cla.12119" ext-link-type="doi" xlink:type="simple">https://doi.org/10.1111/cla.12119</ext-link></mixed-citation></ref></ref-list></tp:taxon-treatment>
