# Supplementary material for: Five new species of Impatiens (Balsaminaceae) from southern Western Ghats, Kerala
Source: PhytoKeys. 2026 Jun 23;276:275–95. doi: 10.3897/phytokeys.276.200226 (PMC13320302; doi:10.3897/phytokeys.276.200226)
Supplement: XML Treatment for Impatiens berchmansiensis [file phytokeys.276.200226-treatment5.xml]

<!DOCTYPE tp:taxon-treatment
  PUBLIC "-//TaxonX//DTD Taxonomic Treatment Publishing DTD v0 20100105//EN" "tax-treatment-NSO.dtd">
<tp:taxon-treatment xmlns:tp="http://www.plazi.org/taxpub"><tp:treatment-meta><kwd-group><label>Taxon classification</label><kwd>
              <named-content content-type="kingdom">Plantae</named-content>
            </kwd><kwd>
              <named-content content-type="order">Ericales</named-content>
            </kwd><kwd>
              <named-content content-type="family">Balsaminaceae</named-content>
            </kwd></kwd-group><mixed-citation publication-type="journal"><person-group><name><surname>Arya</surname><given-names>Sindhu</given-names></name><name><surname>Salvy</surname><given-names>Thomas</given-names></name><name><surname>Manuel</surname><given-names>Thomas</given-names></name><name><surname>Rogimon</surname><given-names>Thomas Plammoottil</given-names></name></person-group><article-title>Five new species of <italic><tp:taxon-name><tp:taxon-name-part taxon-name-part-type="genus" reg="Impatiens">Impatiens</tp:taxon-name-part></tp:taxon-name></italic> (<tp:taxon-name><tp:taxon-name-part taxon-name-part-type="family" reg="Balsaminaceae">Balsaminaceae</tp:taxon-name-part></tp:taxon-name>) from southern Western Ghats, Kerala</article-title><source>PhytoKeys</source><day>23</day><month>06</month><year>2026</year><volume>276</volume><fpage>275</fpage><lpage>295</lpage><pub-id pub-id-type="doi">10.3897/phytokeys.276.200226</pub-id></mixed-citation></tp:treatment-meta><tp:nomenclature><tp:taxon-name><object-id xmlns:xlink="http://www.w3.org/1999/xlink" content-type="arpha" xlink:type="simple">54D10A52-3377-5BD4-A87B-521FCFE84268</object-id>
                		<tp:taxon-name-part taxon-name-part-type="genus" reg="Impatiens">Impatiens</tp:taxon-name-part> <tp:taxon-name-part taxon-name-part-type="species" reg="berchmansiensis">berchmansiensis</tp:taxon-name-part>
                	
                		<object-id xmlns:xlink="http://www.w3.org/1999/xlink" content-type="ipni" xlink:type="simple">urn:lsid:ipni.org:names:77382028-1</object-id>
                	</tp:taxon-name><tp:taxon-authority>Sindhu Arya, Salvy, Manuel &amp; Rogimon</tp:taxon-authority><tp:taxon-status xmlns:xlink="http://www.w3.org/1999/xlink" xlink:type="simple">sp. nov.</tp:taxon-status><xref ref-type="fig" rid="F5">Figs 5</xref><xref ref-type="fig" rid="F6">, 6</xref></tp:nomenclature><tp:treatment-sec sec-type="Type"><title>Type.</title><p>India. Kerala, Idukki district, Vagamon, along the muddy slopes of highland, <named-content xmlns:xlink="http://www.w3.org/1999/xlink" content-type="dwc:verbatimCoordinates" xlink:type="simple">9.6886, 76.9069</named-content>, 850 m a.s.l., 20 October 2024, <italic>Sindhu Arya, Salvy, Manuel &amp; Rogimon, 4128</italic> (holotype <named-content xmlns:xlink="http://www.w3.org/1999/xlink" content-type="dwc:institutional_code" xlink:title="Christian Missionary Society College" xlink:href="https://scientific-collections.gbif.org/institution/fa6d04ee-7a04-408b-bcca-3484ce8861af" xlink:type="simple">CMS</named-content>!, isotype <named-content xmlns:xlink="http://www.w3.org/1999/xlink" content-type="dwc:institutional_code" xlink:title="St.Berchmans College, Kerala, India" xlink:href="https://scientific-collections.gbif.org/institution/771b98eb-922e-44d7-b886-77e2cab76133" xlink:type="simple">RHK</named-content>!).</p><fig id="F5" position="float" orientation="portrait"><object-id xmlns:xlink="http://www.w3.org/1999/xlink" content-type="doi" xlink:type="simple">10.3897/phytokeys.276.200226.figure5</object-id><object-id xmlns:xlink="http://www.w3.org/1999/xlink" content-type="arpha" xlink:type="simple">600DEA4E-B4E5-540F-B7E0-538B1EAE1477</object-id><label>Figure 5.</label><caption><p><italic><tp:taxon-name><tp:taxon-name-part taxon-name-part-type="genus" reg="Impatiens">Impatiens</tp:taxon-name-part> <tp:taxon-name-part taxon-name-part-type="species" reg="berchmansiensis">berchmansiensis</tp:taxon-name-part></tp:taxon-name></italic>. <bold>A, B</bold>. Habit.</p></caption><graphic xmlns:xlink="http://www.w3.org/1999/xlink" xlink:href="phytokeys-276-275_article-200226__-g005.jpg" id="oo_1691221.jpg" position="float" orientation="portrait" xlink:type="simple"><uri content-type="original_file" xlink:type="simple">https://binary.pensoft.net/fig/1691221</uri></graphic></fig><fig id="F6" position="float" orientation="portrait"><object-id xmlns:xlink="http://www.w3.org/1999/xlink" content-type="doi" xlink:type="simple">10.3897/phytokeys.276.200226.figure6</object-id><object-id xmlns:xlink="http://www.w3.org/1999/xlink" content-type="arpha" xlink:type="simple">61E26596-1839-5729-805B-13D5A8ED1891</object-id><label>Figure 6.</label><caption><p><italic><tp:taxon-name><tp:taxon-name-part taxon-name-part-type="genus" reg="Impatiens">Impatiens</tp:taxon-name-part> <tp:taxon-name-part taxon-name-part-type="species" reg="berchmansiensis">berchmansiensis</tp:taxon-name-part></tp:taxon-name></italic>. <bold>A, B</bold>. Single plant; <bold>C</bold>. Flower, front view; <bold>D</bold>. Flower, side view; <bold>E</bold>. Dorsal petal; <bold>F</bold>. Lateral sepal; <bold>G</bold>. Lateral united petal; <bold>H</bold>. Lower petal; <bold>I</bold>. Flower; <bold>J</bold>. Stamen; <bold>K</bold>. Lower sepal showing blotch; <bold>L</bold>. Fruit; <bold>M</bold>. Seed.</p></caption><graphic xmlns:xlink="http://www.w3.org/1999/xlink" xlink:href="phytokeys-276-275_article-200226__-g006.jpg" id="oo_1691222.jpg" position="float" orientation="portrait" xlink:type="simple"><uri content-type="original_file" xlink:type="simple">https://binary.pensoft.net/fig/1691222</uri></graphic></fig></tp:treatment-sec><tp:treatment-sec sec-type="Diagnosis"><title>Diagnosis.</title><p><italic><tp:taxon-name><tp:taxon-name-part taxon-name-part-type="genus" reg="Impatiens">Impatiens</tp:taxon-name-part> <tp:taxon-name-part taxon-name-part-type="species" reg="berchmansiensis">berchmansiensis</tp:taxon-name-part></tp:taxon-name></italic> is most similar to <italic><tp:taxon-name><tp:taxon-name-part taxon-name-part-type="genus" reg="Impatiens">I.</tp:taxon-name-part> <tp:taxon-name-part taxon-name-part-type="species" reg="herbicola">herbicola</tp:taxon-name-part></tp:taxon-name></italic> Hook.f. in overall habit and having linear leaves but differs by the color and size of the flowers (yellow 4–8 mm in <italic><tp:taxon-name><tp:taxon-name-part taxon-name-part-type="genus" reg="Impatiens">I.</tp:taxon-name-part> <tp:taxon-name-part taxon-name-part-type="species" reg="berchmansiensis">berchmansiensis</tp:taxon-name-part></tp:taxon-name></italic> vs. white-purple 3 mm in <italic><tp:taxon-name><tp:taxon-name-part taxon-name-part-type="genus" reg="Impatiens">I.</tp:taxon-name-part> <tp:taxon-name-part taxon-name-part-type="species" reg="herbicola">herbicola</tp:taxon-name-part></tp:taxon-name></italic>), stem (quadrangular vs. terete), lateral sepal (falcate vs. linear), the shape of the dorsal petal (ovoid-circular vs. orbicular), dorsal auricle (prominent vs. absent) the shape of the lateral united petals (basal lobe conical, apex slightly acute; distal lobe hatcher-shaped vs. basal lobe oblong, distal lobe round or spherical), the shape of lower sepal (pyriform with apex acuminate and incurved vs. scaphiformis with apex straight), spur (present vs. absent), the shape of the fruit (fusiform vs. ovate) the shape, number and hairiness of the seeds (ovoid, 2–3 seeded and seed with minute hairs vs. fusiform, 5–8 seeded and glabrous) and the size and color of the pollen grains (19.2 × 18.7 μm white-pinkish in vs. 12 × 13 μm squarish yellow).</p></tp:treatment-sec><tp:treatment-sec sec-type="Description (macromorphology)"><title>Description (macromorphology).</title><p>Annual herbs, erect to suberect, 14–16 cm tall. <bold><italic>Stem</italic></bold> simple unbranched, green with purple spots, quadrangular at base, pubescent on younger shoots, lower region glabrous, extrafloral nectaries absent. <bold><italic>Leaves</italic></bold> simple, opposite decussate towards the base of the stem, whorled towards the apex; lamina 2.3–3.3 × 0.8–1.0 cm, lanceolate-obovate, serrate at margins, cuneate at base, obtuse at apex, green to pale green, glabrous on both the surfaces. Petioles 1.2–1.3 cm long, grooved, hairy. <bold><italic>Inflorescence</italic></bold> single flowered raceme; peduncles 3–3.2 cm long, green to purplish brown; pedicels 1.9–2.1 cm long. <bold><italic>Flowers</italic></bold> 0.4–0.8 × 0.3–0.4 cm, yellow. <bold><italic>Lateral sepal</italic></bold> 2–2.2 × 0.3–0.4 mm, falcate, white, apex acute, yellow, glabrous. <bold><italic>Lower sepal</italic></bold> pyriform, entire at margins, acuminate at apex, recurved inwards, spur up to 1 mm long, straight. <bold><italic>Petals</italic></bold> yellow, delicate. <bold><italic>Dorsal petal</italic></bold> 1.1–1.8 × 1.1–1.4 mm, ovoid circular with apex acute and reflexed, entire at margins, rounded at base and apex, glabrous. <bold><italic>Lateral united petals</italic></bold> 1.5–1.7 × 0.6–0.7 mm, entire at margins, yellow; basal lobe roughly conical, apex acute, yellow; distal lobe hatcher-shaped, yellow, dorsal auricle present. <bold><italic>Stamens</italic></bold> five; filaments 0.8–0.9 mm long, united, white, papery; united, oval, extrorse, pink-white, longitudinally dehiscing. <bold><italic>Ovary</italic></bold> 0.8–1 × 1 mm, elliptic, pale green to yellow; style short; stigma sticky. <bold><italic>Capsules</italic></bold> 1.5–1.8 cm, short lanceolate-fusiform, acute at apex, green, 2–3 seeded. <bold><italic>Seeds</italic></bold> 0.8–0.9 mm, ovoid with minute hairs.</p></tp:treatment-sec><tp:treatment-sec sec-type="Description (micromorphology)"><title>Description (micromorphology).</title><p><bold><italic>Pollen</italic></bold> four colpate, ovoid, 19.2–19.7 × 18.7–18.9 µm. Surface pattern reticulate. Apocolpia densely reticulate with small pores on the muri. Mesocolpia is faintly distinguished. Muri measures ca. 0.5–0.9 µm, baculate, lumina ca. 0.8 µm. intra- and inter-luminar bacules are present, 9–10 in each, fused (Fig. <xref ref-type="fig" rid="F7">7</xref>).</p><fig id="F7" position="float" orientation="portrait"><object-id xmlns:xlink="http://www.w3.org/1999/xlink" content-type="doi" xlink:type="simple">10.3897/phytokeys.276.200226.figure7</object-id><object-id xmlns:xlink="http://www.w3.org/1999/xlink" content-type="arpha" xlink:type="simple">B26A8E74-C5BE-5C4F-89CA-D73F2175EEE6</object-id><label>Figure 7.</label><caption><p>Micromorphology (pollen). <bold>A</bold>. <italic><tp:taxon-name><tp:taxon-name-part taxon-name-part-type="genus" reg="Impatiens">I.</tp:taxon-name-part> <tp:taxon-name-part taxon-name-part-type="species" reg="flavispicata">flavispicata</tp:taxon-name-part></tp:taxon-name></italic>; <bold>B</bold>. Surface enlarged; <bold>C</bold>. <italic><tp:taxon-name><tp:taxon-name-part taxon-name-part-type="genus" reg="Impatiens">I.</tp:taxon-name-part> <tp:taxon-name-part taxon-name-part-type="species" reg="filcyii">filcyii</tp:taxon-name-part></tp:taxon-name></italic>; <bold>D</bold>. Surface enlarged; <bold>E</bold>. <italic><tp:taxon-name><tp:taxon-name-part taxon-name-part-type="genus" reg="Impatiens">I.</tp:taxon-name-part> <tp:taxon-name-part taxon-name-part-type="species" reg="ninanii">ninanii</tp:taxon-name-part></tp:taxon-name></italic>; <bold>F</bold>. Surface enlarged; <bold>G</bold>. <italic><tp:taxon-name><tp:taxon-name-part taxon-name-part-type="genus" reg="Impatiens">I.</tp:taxon-name-part> <tp:taxon-name-part taxon-name-part-type="species" reg="xanthopetala">xanthopetala</tp:taxon-name-part></tp:taxon-name></italic>, surface enlarged; <bold>H</bold>. <italic><tp:taxon-name><tp:taxon-name-part taxon-name-part-type="genus" reg="Impatiens">I.</tp:taxon-name-part> <tp:taxon-name-part taxon-name-part-type="species" reg="xanthopetala">xanthopetala</tp:taxon-name-part></tp:taxon-name></italic>; <bold>I</bold>. <italic><tp:taxon-name><tp:taxon-name-part taxon-name-part-type="genus" reg="Impatiens">I.</tp:taxon-name-part> <tp:taxon-name-part taxon-name-part-type="species" reg="berchmansiensis">berchmansiensis</tp:taxon-name-part></tp:taxon-name></italic>; <bold>J</bold>. Surface enlarged.</p></caption><graphic xmlns:xlink="http://www.w3.org/1999/xlink" xlink:href="phytokeys-276-275_article-200226__-g007.jpg" id="oo_1691223.jpg" position="float" orientation="portrait" xlink:type="simple"><uri content-type="original_file" xlink:type="simple">https://binary.pensoft.net/fig/1691223</uri></graphic></fig><fig id="F8" position="float" orientation="portrait"><object-id xmlns:xlink="http://www.w3.org/1999/xlink" content-type="doi" xlink:type="simple">10.3897/phytokeys.276.200226.figure8</object-id><object-id xmlns:xlink="http://www.w3.org/1999/xlink" content-type="arpha" xlink:type="simple">06A3F1E4-F076-50E2-A695-6763EA820188</object-id><label>Figure 8.</label><caption><p>Distribution map of <italic><tp:taxon-name><tp:taxon-name-part taxon-name-part-type="genus" reg="Impatiens">I.</tp:taxon-name-part> <tp:taxon-name-part taxon-name-part-type="species" reg="flavispicata">flavispicata</tp:taxon-name-part></tp:taxon-name></italic>, <italic><tp:taxon-name><tp:taxon-name-part taxon-name-part-type="genus" reg="Impatiens">I.</tp:taxon-name-part> <tp:taxon-name-part taxon-name-part-type="species" reg="filcyii">filcyii</tp:taxon-name-part></tp:taxon-name></italic>, <italic><tp:taxon-name><tp:taxon-name-part taxon-name-part-type="genus" reg="Impatiens">I.</tp:taxon-name-part> <tp:taxon-name-part taxon-name-part-type="species" reg="ninanii">ninanii</tp:taxon-name-part></tp:taxon-name></italic>, <italic><tp:taxon-name><tp:taxon-name-part taxon-name-part-type="genus" reg="Impatiens">I.</tp:taxon-name-part> <tp:taxon-name-part taxon-name-part-type="species" reg="xanthopetala">xanthopetala</tp:taxon-name-part></tp:taxon-name></italic>, and <italic><tp:taxon-name><tp:taxon-name-part taxon-name-part-type="genus" reg="Impatiens">I.</tp:taxon-name-part> <tp:taxon-name-part taxon-name-part-type="species" reg="berchmansiensis">berchmansiensis</tp:taxon-name-part></tp:taxon-name></italic>.</p></caption><graphic xmlns:xlink="http://www.w3.org/1999/xlink" xlink:href="phytokeys-276-275_article-200226__-g008.jpg" id="oo_1691224.jpg" position="float" orientation="portrait" xlink:type="simple"><uri content-type="original_file" xlink:type="simple">https://binary.pensoft.net/fig/1691224</uri></graphic></fig></tp:treatment-sec><tp:treatment-sec sec-type="Phenology"><title>Phenology.</title><p>August to November.</p></tp:treatment-sec><tp:treatment-sec sec-type="Etymology"><title>Etymology.</title><p>The specific epithet berchmansiensis was chosen in honor of St. Berchmans College (Autonomous), Changanassery, Kerala, the alma mater of the second author (TS), in recognition of its incessant contributions to education, research, and the advancement of plant sciences. The college was founded in 1922 and is a pioneer and leading higher educational institution in India. The name also reflects the author’s gratitude and affection toward the institution that nurtured their academic and scientific pursuits.</p></tp:treatment-sec><tp:treatment-sec sec-type="Habitat and distribution"><title>Habitat and distribution.</title><p>The new species <italic><tp:taxon-name><tp:taxon-name-part taxon-name-part-type="genus" reg="Impatiens">I.</tp:taxon-name-part> <tp:taxon-name-part taxon-name-part-type="species" reg="berchmansiensis">berchmansiensis</tp:taxon-name-part></tp:taxon-name></italic> is seen along muddy slopes at an altitude of 800–1,100 m a.s.l. The species is found to be associated with <italic><tp:taxon-name><tp:taxon-name-part taxon-name-part-type="genus" reg="Utricularia">Utricularia</tp:taxon-name-part> <tp:taxon-name-part taxon-name-part-type="species" reg="caerulea">caerulea</tp:taxon-name-part></tp:taxon-name></italic> L., <italic><tp:taxon-name><tp:taxon-name-part taxon-name-part-type="genus" reg="Drosera">Drosera</tp:taxon-name-part> <tp:taxon-name-part taxon-name-part-type="species" reg="indica">indica</tp:taxon-name-part></tp:taxon-name></italic> L., and <italic><tp:taxon-name><tp:taxon-name-part taxon-name-part-type="genus" reg="Rhynchoglossum">Rhynchoglossum</tp:taxon-name-part> <tp:taxon-name-part taxon-name-part-type="species" reg="notonianum">notonianum</tp:taxon-name-part></tp:taxon-name></italic> (Wall.) B.L.Burtt.</p></tp:treatment-sec><tp:treatment-sec sec-type="Conservation status"><title>Conservation status.</title><p>The new species is known from different subpopulations in the Wagamon area, each separated by a distance of 2 km. The estimated extent of occurrence (<abbrev xmlns:xlink="http://www.w3.org/1999/xlink" xlink:title="extent of occurrence" xlink:type="simple">EOO</abbrev>) is 10 km<sup>2</sup>, and the area of occupancy (<abbrev xmlns:xlink="http://www.w3.org/1999/xlink" xlink:title="area of occupancy" xlink:type="simple">AOO</abbrev>) is less than 1 km<sup>2</sup> in the present study. The number of mature individuals is estimated to be 100–150 when considering all localities. The chances of occurrence of the new taxon in other localities of the Western Ghats cannot be neglected. Hence, it is preferred to assign <italic><tp:taxon-name><tp:taxon-name-part taxon-name-part-type="genus" reg="Impatiens">Impatiens</tp:taxon-name-part> <tp:taxon-name-part taxon-name-part-type="species" reg="berchmansiensis">berchmansiensis</tp:taxon-name-part></tp:taxon-name></italic> to the Data Deficient (<abbrev xmlns:xlink="http://www.w3.org/1999/xlink" xlink:title="Data Deficient" xlink:type="simple">DD</abbrev>) category (<xref ref-type="bibr" rid="B12">IUCN 2024</xref>).</p></tp:treatment-sec><tp:treatment-sec sec-type="Taxonomic notes"><title>Taxonomic notes.</title><p><xref ref-type="bibr" rid="B32">Yu et al. (2015)</xref> gave a worldwide classification of <italic><tp:taxon-name><tp:taxon-name-part taxon-name-part-type="genus" reg="Impatiens">Impatiens</tp:taxon-name-part></tp:taxon-name></italic> into two subgenera and sections. <italic><tp:taxon-name><tp:taxon-name-part taxon-name-part-type="genus" reg="Impatiens">Impatiens</tp:taxon-name-part> <tp:taxon-name-part taxon-name-part-type="species" reg="berchmansiensis">berchmansiensis</tp:taxon-name-part></tp:taxon-name></italic> belongs to sect. <italic><tp:taxon-name><tp:taxon-name-part taxon-name-part-type="genus" reg="Impatiens"/><tp:taxon-name-part taxon-name-part-type="section" reg="Uniflorae">Uniflorae</tp:taxon-name-part></tp:taxon-name></italic> under subgen. <italic><tp:taxon-name><tp:taxon-name-part taxon-name-part-type="genus" reg="Impatiens">Impatiens</tp:taxon-name-part></tp:taxon-name></italic>, characterized by an inflorescence that is a raceme with 1(–2) flowers and ellipsoid seeds. The morphological differences of <italic><tp:taxon-name><tp:taxon-name-part taxon-name-part-type="genus" reg="Impatiens">I.</tp:taxon-name-part> <tp:taxon-name-part taxon-name-part-type="species" reg="berchmansiensis">berchmansiensis</tp:taxon-name-part></tp:taxon-name></italic> with its allied taxon <italic><tp:taxon-name><tp:taxon-name-part taxon-name-part-type="genus" reg="Impatiens">I.</tp:taxon-name-part> <tp:taxon-name-part taxon-name-part-type="species" reg="herbicola">herbicola</tp:taxon-name-part></tp:taxon-name></italic> are summarized in Table <xref ref-type="table" rid="T1">1</xref>. Color variation among the flowers of <italic><tp:taxon-name><tp:taxon-name-part taxon-name-part-type="genus" reg="Impatiens">Impatiens</tp:taxon-name-part> <tp:taxon-name-part taxon-name-part-type="species" reg="herbicola">herbicola</tp:taxon-name-part></tp:taxon-name></italic> is common within the population, but in <italic><tp:taxon-name><tp:taxon-name-part taxon-name-part-type="genus" reg="Impatiens">I.</tp:taxon-name-part> <tp:taxon-name-part taxon-name-part-type="species" reg="berchmansiensis">berchmansiensis</tp:taxon-name-part></tp:taxon-name></italic>, no such observations were noted. Furthermore, the pollen color is white to pinkish in <italic><tp:taxon-name><tp:taxon-name-part taxon-name-part-type="genus" reg="Impatiens">I.</tp:taxon-name-part> <tp:taxon-name-part taxon-name-part-type="species" reg="berchmansiensis">berchmansiensis</tp:taxon-name-part></tp:taxon-name></italic>, whereas it is yellow in <italic><tp:taxon-name><tp:taxon-name-part taxon-name-part-type="genus" reg="Impatiens">I.</tp:taxon-name-part> <tp:taxon-name-part taxon-name-part-type="species" reg="herbicola">herbicola</tp:taxon-name-part></tp:taxon-name></italic>. The consistency was further confirmed by the shape and size of the pollen. In <italic><tp:taxon-name><tp:taxon-name-part taxon-name-part-type="genus" reg="Impatiens">I.</tp:taxon-name-part> <tp:taxon-name-part taxon-name-part-type="species" reg="herbicola">herbicola</tp:taxon-name-part></tp:taxon-name></italic>, the pollen grains are squarish or radial (<xref ref-type="bibr" rid="B2">Bhaskar 2012</xref>), and the sexine is reticulate, the lumen is wider, and the muri are thin toward the periphery (<xref ref-type="bibr" rid="B16">Mani and Thomas 2017</xref>). The present observation on <italic><tp:taxon-name><tp:taxon-name-part taxon-name-part-type="genus" reg="Impatiens">I.</tp:taxon-name-part> <tp:taxon-name-part taxon-name-part-type="species" reg="berchmansiensis">berchmansiensis</tp:taxon-name-part></tp:taxon-name></italic> revealed rod-shaped pollen that is larger, with narrow lumen and muri uniformly thick on all sides. The species shows similarity to <italic><tp:taxon-name><tp:taxon-name-part taxon-name-part-type="genus" reg="Impatiens">I.</tp:taxon-name-part> <tp:taxon-name-part taxon-name-part-type="species" reg="brittoi">brittoi</tp:taxon-name-part></tp:taxon-name></italic> B.Mani &amp; S.Thomas in terms of pollen having thick muri and narrow lumen, but the pollen is rod-shaped in <italic><tp:taxon-name><tp:taxon-name-part taxon-name-part-type="genus" reg="Impatiens">I.</tp:taxon-name-part> <tp:taxon-name-part taxon-name-part-type="species" reg="berchmansiensis">berchmansiensis</tp:taxon-name-part></tp:taxon-name></italic> vs. ellipsoidal in <italic><tp:taxon-name><tp:taxon-name-part taxon-name-part-type="genus" reg="Impatiens">I.</tp:taxon-name-part> <tp:taxon-name-part taxon-name-part-type="species" reg="brittoi">brittoi</tp:taxon-name-part></tp:taxon-name></italic>. In addition, the salmon-red stipules and pedicels, axillary 3–5-flowered fascicles, navicular lip with a prominent orange blotch, 0.5 mm-long dorsal auricle, and fusiform capsules mentioned as the diagnostic features of <italic><tp:taxon-name><tp:taxon-name-part taxon-name-part-type="genus" reg="Impatiens">I.</tp:taxon-name-part> <tp:taxon-name-part taxon-name-part-type="species" reg="brittoi">brittoi</tp:taxon-name-part></tp:taxon-name></italic> are completely absent in <italic><tp:taxon-name><tp:taxon-name-part taxon-name-part-type="genus" reg="Impatiens">I.</tp:taxon-name-part> <tp:taxon-name-part taxon-name-part-type="species" reg="berchmansiensis">berchmansiensis</tp:taxon-name-part></tp:taxon-name></italic>.</p></tp:treatment-sec><tp:treatment-sec sec-type="Specimens examined (paratype)"><title>Specimens examined (paratype).</title><p><italic><tp:taxon-name><tp:taxon-name-part taxon-name-part-type="genus" reg="Impatiens">Impatiens</tp:taxon-name-part> <tp:taxon-name-part taxon-name-part-type="species" reg="berchmansiensis">berchmansiensis</tp:taxon-name-part></tp:taxon-name></italic> India. Idukki district, Kuttikkanam, <named-content xmlns:xlink="http://www.w3.org/1999/xlink" content-type="dwc:verbatimCoordinates" xlink:type="simple">9.5780°N, 76.9720°E</named-content>, 1050 m. a.s.l, 24 November 2024, Salvy &amp; Rogimon 4137 (RHK!).</p></tp:treatment-sec><tp:treatment-sec><!--Section generated to contain objects referenced in tp:taxon-treatment.--><table-wrap id="T1" position="float" orientation="portrait"><label>Table 1.</label><caption><p>Morphological comparison between <italic><tp:taxon-name><tp:taxon-name-part taxon-name-part-type="genus" reg="Impatiens">I.</tp:taxon-name-part> <tp:taxon-name-part taxon-name-part-type="species" reg="flavispicata">flavispicata</tp:taxon-name-part></tp:taxon-name></italic>, <italic><tp:taxon-name><tp:taxon-name-part taxon-name-part-type="genus" reg="Impatiens">I.</tp:taxon-name-part> <tp:taxon-name-part taxon-name-part-type="species" reg="courtallensis">courtallensis</tp:taxon-name-part></tp:taxon-name></italic>, <italic><tp:taxon-name><tp:taxon-name-part taxon-name-part-type="genus" reg="Impatiens">I.</tp:taxon-name-part> <tp:taxon-name-part taxon-name-part-type="species" reg="herbicola">herbicola</tp:taxon-name-part></tp:taxon-name></italic>, <italic><tp:taxon-name><tp:taxon-name-part taxon-name-part-type="genus" reg="Impatiens">I.</tp:taxon-name-part> <tp:taxon-name-part taxon-name-part-type="species" reg="achudanandanii">achudanandanii</tp:taxon-name-part></tp:taxon-name></italic>, and <italic><tp:taxon-name><tp:taxon-name-part taxon-name-part-type="genus" reg="Impatiens">I.</tp:taxon-name-part> <tp:taxon-name-part taxon-name-part-type="species" reg="berchmansiensis">berchmansiensis</tp:taxon-name-part></tp:taxon-name></italic>.</p></caption><table><tbody><tr><th rowspan="1" colspan="1">Characters</th><th rowspan="1" colspan="1">
                    <italic>
                      <tp:taxon-name><tp:taxon-name-part taxon-name-part-type="genus" reg="Impatiens">I.</tp:taxon-name-part> <tp:taxon-name-part taxon-name-part-type="species" reg="flavispicata">flavispicata</tp:taxon-name-part></tp:taxon-name>
                    </italic>
                  </th><th rowspan="1" colspan="1">
                    <italic>
                      <tp:taxon-name><tp:taxon-name-part taxon-name-part-type="genus" reg="Impatiens">I.</tp:taxon-name-part> <tp:taxon-name-part taxon-name-part-type="species" reg="courtallensis">courtallensis</tp:taxon-name-part></tp:taxon-name>
                    </italic>
                  </th><th rowspan="1" colspan="1">
                    <italic>
                      <tp:taxon-name><tp:taxon-name-part taxon-name-part-type="genus" reg="Impatiens">I.</tp:taxon-name-part> <tp:taxon-name-part taxon-name-part-type="species" reg="herbicola">herbicola</tp:taxon-name-part></tp:taxon-name>
                    </italic>
                  </th><th rowspan="1" colspan="1">
                    <italic>
                      <tp:taxon-name><tp:taxon-name-part taxon-name-part-type="genus" reg="Impatiens">I.</tp:taxon-name-part> <tp:taxon-name-part taxon-name-part-type="species" reg="achudanandanii">achudanandanii</tp:taxon-name-part></tp:taxon-name>
                    </italic>
                  </th><th rowspan="1" colspan="1">
                    <italic>
                      <tp:taxon-name><tp:taxon-name-part taxon-name-part-type="genus" reg="Impatiens">I.</tp:taxon-name-part> <tp:taxon-name-part taxon-name-part-type="species" reg="berchmansiensis">berchmansiensis</tp:taxon-name-part></tp:taxon-name>
                    </italic>
                  </th></tr><tr><td rowspan="1" colspan="1">Habit</td><td rowspan="1" colspan="1">Erect herb</td><td rowspan="1" colspan="1">Erect-prostrate herb</td><td rowspan="1" colspan="1">Erect herb</td><td rowspan="1" colspan="1">Straggling herb</td><td rowspan="1" colspan="1">Erect-suberect herbs</td></tr><tr><td rowspan="1" colspan="1">Leaf</td><td rowspan="1" colspan="1">Linear to lanceolate, glabrous</td><td rowspan="1" colspan="1">Lanceolate-subcordate at base pubescent above, glabrous below</td><td rowspan="1" colspan="1">Linear truncate base, glabrous</td><td rowspan="1" colspan="1">Linear base truncate-ordate, sparsely pubescent</td><td rowspan="1" colspan="1">Lanceolate-obovate</td></tr><tr><td rowspan="1" colspan="1">Flower</td><td rowspan="1" colspan="1">1–2 flowers, white with yellow spot on the throat</td><td rowspan="1" colspan="1">Two per inflorescence, milky white</td><td rowspan="1" colspan="1">2–3 per inflorescence, white, bluish or yellowish</td><td rowspan="1" colspan="1">2–3 per inflorescence, creamy or whitish</td><td rowspan="1" colspan="1">One flower, yellow</td></tr><tr><td rowspan="1" colspan="1">Lateral sepal</td><td rowspan="1" colspan="1">0.5–1 mm long, linear-falcate, not nerved</td><td rowspan="1" colspan="1">3–5 mm linear ensiform inwardly curved prominently nerved</td><td rowspan="1" colspan="1">4–5 mm linear acuminate, not prominently nerved</td><td rowspan="1" colspan="1">Linear lanceolate aristate faintly nerved</td><td rowspan="1" colspan="1">Falcate, glabrous</td></tr><tr><td rowspan="1" colspan="1">Lower sepal</td><td rowspan="1" colspan="1">Cymbiform, not curved</td><td rowspan="1" colspan="1">Boat-shaped tip outwardly curved</td><td rowspan="1" colspan="1">Scapiformis, lanceolate</td><td rowspan="1" colspan="1">Boat-shaped, tip pointed</td><td rowspan="1" colspan="1">Pyriform</td></tr><tr><td rowspan="1" colspan="1">Dorsal petal</td><td rowspan="1" colspan="1">Ovate, beaked, dorsally thin keeled</td><td rowspan="1" colspan="1">Orbicular recurved thickly keeled apiculate</td><td rowspan="1" colspan="1">Orbicular, thickly keeled apiculate</td><td rowspan="1" colspan="1">Ovate, beaked, dorsally keeled</td><td rowspan="1" colspan="1">Ovoid-circular</td></tr><tr><td rowspan="1" colspan="1">Lateral united petals</td><td rowspan="1" colspan="1">Basal lobe minute digitate, distal lobe small obdeltoid</td><td rowspan="1" colspan="1">Basal lobe oblong, distal lobe round or spherical</td><td rowspan="1" colspan="1">Basal lobe oblong, distal lobe spherical</td><td rowspan="1" colspan="1">Basal lobe ovate, distal lobes ovate</td><td rowspan="1" colspan="1">Basal lobe roughly conical, distal lobe hatcher shape</td></tr><tr><td rowspan="1" colspan="1">Capsule</td><td rowspan="1" colspan="1">1–2 seeded, ovoid</td><td rowspan="1" colspan="1">3–5 seeded, fusiform</td><td rowspan="1" colspan="1">Gibbously ovoid, many seeded</td><td rowspan="1" colspan="1">Ovoid turgid, 2–6 seeded</td><td rowspan="1" colspan="1">2–3 seeded, lanceolate fusiform</td></tr><tr><td rowspan="1" colspan="1">Pollen</td><td rowspan="1" colspan="1">8–10 µm, ovoid, three colpate, white</td><td rowspan="1" colspan="1">16–18 µm, squarish four colpate, milky white</td><td rowspan="1" colspan="1">21–23 µm, radical 4–5 colpate, pale yellow</td><td rowspan="1" colspan="1">10–11 µm, whitish, two colpate</td><td rowspan="1" colspan="1">19.2–19.6 µm, four colpate, white pinkish</td></tr></tbody></table></table-wrap></tp:treatment-sec><ref-list><ref id="B12"><mixed-citation xmlns:xlink="http://www.w3.org/1999/xlink" xlink:type="simple">IUCN (2024) Guidelines for Using the IUCN Red List Categories and Criteria. <ext-link xlink:href="https://www.iucnredlist.org/resources/redlistguidelines" ext-link-type="uri" xlink:type="simple">https://www.iucnredlist.org/resources/redlistguidelines</ext-link> [accessed 12 May 2026]</mixed-citation></ref><ref id="B32"><mixed-citation xmlns:xlink="http://www.w3.org/1999/xlink" xlink:type="simple">Yu SX, Janssens S, Zhu XY, Liden M, Gao TG, Wang W (2015) Phylogeny of <italic><tp:taxon-name><tp:taxon-name-part taxon-name-part-type="genus">Impatiens</tp:taxon-name-part></tp:taxon-name></italic> (<tp:taxon-name><tp:taxon-name-part taxon-name-part-type="family">Balsaminaceae</tp:taxon-name-part></tp:taxon-name>): Integrating molecular and morphological evidence into a new classification. Cladistics 32(2): 1–19. <ext-link xlink:href="10.1111/cla.12119" ext-link-type="doi" xlink:type="simple">https://doi.org/10.1111/cla.12119</ext-link></mixed-citation></ref><ref id="B2"><mixed-citation xmlns:xlink="http://www.w3.org/1999/xlink" xlink:type="simple">Bhaskar V (2012) Taxonomic Monograph on <italic><tp:taxon-name><tp:taxon-name-part taxon-name-part-type="genus">Impatiens</tp:taxon-name-part></tp:taxon-name></italic> L. (<tp:taxon-name><tp:taxon-name-part taxon-name-part-type="family">Balsaminaceae</tp:taxon-name-part></tp:taxon-name>) of Western Ghats, South India: The Key Genus for Endemism. Centre for plant taxonomic studies, Bangalore, 283 pp.</mixed-citation></ref><ref id="B16"><mixed-citation xmlns:xlink="http://www.w3.org/1999/xlink" xlink:type="simple">Mani B, Thomas S (2017) <italic><tp:taxon-name><tp:taxon-name-part taxon-name-part-type="genus">Impatiens</tp:taxon-name-part> <tp:taxon-name-part taxon-name-part-type="species">brittoi</tp:taxon-name-part></tp:taxon-name></italic> (<tp:taxon-name><tp:taxon-name-part taxon-name-part-type="family">Balsaminaceae</tp:taxon-name-part></tp:taxon-name>) sp. nov. from the southern Western Ghats, India. Nordic Journal of Botany 35: 440–444. <ext-link xlink:href="10.1111/njb.01485" ext-link-type="doi" xlink:type="simple">https://doi.org/10.1111/njb.01485</ext-link></mixed-citation></ref></ref-list></tp:taxon-treatment>
